# Supplementary material for: Vaccinia Virus Infection Requires Maturation of Macropinosomes
Source: Traffic. 2015 May 6;16(8):814–31. doi: 10.1111/tra.12290 (PMC4973667; doi:10.1111/tra.12290)
Supplement: Supplementary file 7 — Table S1: The ‘usual suspects’ siRNA library. Listed are the three independent siRNAs used for depletion of 162 human genes involved in endocytosis and membrane trafficking. Information includes Entrez gene id (column A), NCBI gene symbol (column B), gene description (column C) and siRNA target sequence (column E). [file TRA-16-814-s007.xlsx]

## Sheet: Usual Suspects siRNA library
Entrez Gene Id	NCBI gene symbol	Gene Description	mRNA Accessions	siRNA Target Sequence	Product Id	Product Name
22848	AAK1	AP2 associated kinase 1	NM_014911	CCCGAGAAGCTTGGAGGCTCA	SI00108717	Hs_AAK1_3
22848	AAK1	AP2 associated kinase 1	NM_014911	AACGTGAGTAGCGGTGATGTA	SI02224579	Hs_AAK1_5
22848	AAK1	AP2 associated kinase 1	NM_014911	CCAGGTGGTAAACCTGATGAA	SI02224586	Hs_AAK1_6
207	AKT1	v-akt murine thymoma viral oncogene homolog 1	NM_001014431 NM_001014432 NM_005163	AACCAGGACCATGAGAAGCTT	SI00299152	Hs_AKT1_6
207	AKT1	v-akt murine thymoma viral oncogene homolog 1	NM_001014431 NM_001014432 NM_005163	AAGTACTCTTTCCAGACCCAC	SI00299159	Hs_AKT1_7
207	AKT1	v-akt murine thymoma viral oncogene homolog 1	NM_001014431 NM_001014432 NM_005163	CACCATGAGCGACGTGGCTAT	SI02758406	Hs_AKT1_11
51479	ANKFY1	ankyrin repeat and FYVE domain containing 1	NM_016376 NM_020740	CCCGCTACATAAAGCCATCAA	SI00295757	Hs_ANKFY1_3
51479	ANKFY1	ankyrin repeat and FYVE domain containing 1	NM_016376 NM_020740	ACCACGCTGGTTAGTCACAAA	SI03137414	Hs_ANKFY1_5
51479	ANKFY1	ankyrin repeat and FYVE domain containing 1	NM_016376 NM_020740	CCCGTGGTAAATGGGACTTCA	SI03186449	Hs_ANKFY1_6
162	AP1B1	adaptor-related protein complex 1, beta 1 subunit	NM_001127 NM_145730	CACGGTGGGCTCGGTCATGAA	SI00297234	Hs_AP1B1_2
162	AP1B1	adaptor-related protein complex 1, beta 1 subunit	NM_001127 NM_145730	CTGAAAGAGTACGCAACAGAA	SI00297248	Hs_AP1B1_4
162	AP1B1	adaptor-related protein complex 1, beta 1 subunit	NM_001127 NM_145730	ACGGATCGACAACGCAGATGA	SI03141432	Hs_AP1B1_5
8907	AP1M1	adaptor-related protein complex 1, mu 1 subunit	NM_032493	AAGGCATCAAGTATCGGAAGA	SI00299187	Hs_AP1M1_1
8907	AP1M1	adaptor-related protein complex 1, mu 1 subunit	NM_032493	CCAGAAGAGGCTGGTCTTCAA	SI02656787	Hs_AP1M1_3
8907	AP1M1	adaptor-related protein complex 1, mu 1 subunit	NM_032493	CCCGATCAGTGTCAAGTTCGA	SI03019044	Hs_AP1M1_6
10053	AP1M2	adaptor-related protein complex 1, mu 2 subunit	NM_005498	CTCCGAGGGTATCAAGTATAA	SI00297339	Hs_AP1M2_1
10053	AP1M2	adaptor-related protein complex 1, mu 2 subunit	NM_005498	CTGGATTGAGTCTGTCATTGA	SI00297346	Hs_AP1M2_2
10053	AP1M2	adaptor-related protein complex 1, mu 2 subunit	NM_005498	GAGGTCTTCATTGATGTCATA	SI00297353	Hs_AP1M2_3
160	AP2A1	adaptor-related protein complex 2, alpha 1 subunit	NM_014203 NM_130787	CACAGAGAAGCAAATAGGTTA	SI00297409	Hs_AP2A1_3
160	AP2A1	adaptor-related protein complex 2, alpha 1 subunit	NM_014203 NM_130787	TTGGATGGCTACAGTAAGAAA	SI02661603	Hs_AP2A1_5
160	AP2A1	adaptor-related protein complex 2, alpha 1 subunit	NM_014203 NM_130787	CACCGTCATCAATGCCCTCAA	SI02661610	Hs_AP2A1_6
161	AP2A2	adaptor-related protein complex 2, alpha 2 subunit	NM_012305	GTGGTTAAATCTACAAATTAA	SI00297423	Hs_AP2A2_1
161	AP2A2	adaptor-related protein complex 2, alpha 2 subunit	NM_012305	TCGGATATCCGCAACTGTAAA	SI00297444	Hs_AP2A2_4
161	AP2A2	adaptor-related protein complex 2, alpha 2 subunit	NM_012305	AGGCTCTTGATGGCTATAGTA	SI03146633	Hs_AP2A2_5
1173	AP2M1	adaptor-related protein complex 2, mu 1 subunit	NM_001025205 NM_004068	ACGTGTGACTTCGTCCAGTTA	SI00059318	Hs_AP2M1_3
1173	AP2M1	adaptor-related protein complex 2, mu 1 subunit	NM_001025205 NM_004068	TGGAGGCTTATTCATCTATAA	SI02632469	Hs_AP2M1_5
1173	AP2M1	adaptor-related protein complex 2, mu 1 subunit	NM_001025205 NM_004068	TGCCATCGTGTGGAAGATCAA	SI02777355	Hs_AP2M1_7
26060	APPL1	adaptor protein, phosphotyrosine interaction, PH domain and leucine zipper containing 1	NM_012096	CAGGACAATCTCGGCCACCGA	SI04217458	Hs_APPL1_2
26060	APPL1	adaptor protein, phosphotyrosine interaction, PH domain and leucine zipper containing 1	NM_012096	AAGCGGGAGAAGTGAAAGTAA	SI04357031	Hs_APPL1_4
26060	APPL1	adaptor protein, phosphotyrosine interaction, PH domain and leucine zipper containing 1	NM_012096	ATGCTGCGATTAATAGATATA	SI04143139	Hs_APPL1_1
55198	APPL2	adaptor protein, phosphotyrosine interaction, PH domain and leucine zipper containing 2	NM_018171	CTCCCTATCAAACTAGTATAA	SI04187771	Hs_APPL2_2
55198	APPL2	adaptor protein, phosphotyrosine interaction, PH domain and leucine zipper containing 2	NM_018171	AACGCCGATTCAATTCGATAT	SI04341302	Hs_APPL2_4
55198	APPL2	adaptor protein, phosphotyrosine interaction, PH domain and leucine zipper containing 2	NM_018171	ACAGATCTACCTGACCGACAA	SI04184516	Hs_APPL2_1
375	ARF1	ADP-ribosylation factor 1	NM_001024226 NM_001024227 NM_001024228 NM_001658	ACGTGGAAACCGTGGAGTACA	SI00299250	Hs_ARF1_1
375	ARF1	ADP-ribosylation factor 1	NM_001024226 NM_001024227 NM_001024228 NM_001658	CACGATCCTCTACAAGCTTAA	SI02757272	Hs_ARF1_10
375	ARF1	ADP-ribosylation factor 1	NM_001024226 NM_001024227 NM_001024228 NM_001658	CACCATAGGCTTCAACGTGGA	SI02654470	Hs_ARF1_8
381	ARF5	ADP-ribosylation factor 5	NM_001662	CACTGGATCTTGAGTAATAAA	SI00300209	Hs_ARF5_1
381	ARF5	ADP-ribosylation factor 5	NM_001662	CACGAGCTGTCAAAGCGCTAA	SI00300300	Hs_ARF5_3
381	ARF5	ADP-ribosylation factor 5	NM_001662	TTCGCGGATCTTCGGGAAGAA	SI03242351	Hs_ARF5_5
382	ARF6	ADP-ribosylation factor 6	NM_001663	CCCTGGAAGGAGAGAAATCAA	SI00300489	Hs_ARF6_3
382	ARF6	ADP-ribosylation factor 6	NM_001663	CAAATAATGAGTAATATTGTA	SI00300559	Hs_ARF6_4
382	ARF6	ADP-ribosylation factor 6	NM_001663	CAACGTGGAGACGGTGACTTA	SI02757286	Hs_ARF6_5
23647	ARFIP2	ADP-ribosylation factor interacting protein 2 (arfaptin 2)	NM_012402	AAAGTTTGACATCGTCAAGAA	SI00100002	Hs_ARFIP2_1
23647	ARFIP2	ADP-ribosylation factor interacting protein 2 (arfaptin 2)	NM_012402	CAAGATAGCTATGGATCTTAA	SI00100023	Hs_ARFIP2_4
23647	ARFIP2	ADP-ribosylation factor interacting protein 2 (arfaptin 2)	NM_012402	CAGGCCCATCGGGACAAGTAT	SI03070375	Hs_ARFIP2_6
79658	ARHGAP10	Rho GTPase activating protein 10	NM_024605	ATGGCATTAAGTGTAACTGAA	SI00301630	Hs_ARHGAP10_1
79658	ARHGAP10	Rho GTPase activating protein 10	NM_024605	AACATTTGAATTTATCAGCAA	SI00301637	Hs_ARHGAP10_2
79658	ARHGAP10	Rho GTPase activating protein 10	NM_024605	CTCAAGGTCTCTGTAAATGAA	SI00301679	Hs_ARHGAP10_3
23092	ARHGAP26	Rho GTPase activating protein 26	NM_001135608 NM_015071	AACCGTATGGCCTATAGTTTA	SI00109417	Hs_ARHGAP26_3
23092	ARHGAP26	Rho GTPase activating protein 26	NM_001135608 NM_015071	CTCCTTCCTATTAGCTACAAA	SI00109424	Hs_ARHGAP26_4
23092	ARHGAP26	Rho GTPase activating protein 26	NM_001135608 NM_015071	AGGGAGTATACTAGTAGGTTA	SI02641247	Hs_ARHGAP26_5
10109	ARPC2	actin related protein 2/3 complex, subunit 2, 34kDa	NM_005731 NM_152862	AAGGATTCCATTGTGCATCAA	SI02661414	Hs_ARPC2_4
10109	ARPC2	actin related protein 2/3 complex, subunit 2, 34kDa	NM_005731 NM_152862	TCCCGCTAATCTTGGGAATAA	SI04216884	Hs_ARPC2_7
10109	ARPC2	actin related protein 2/3 complex, subunit 2, 34kDa	NM_005731 NM_152862	AACAACATTGGCTACATTACC	SI00299264	Hs_ARPC2_1
10094	ARPC3	actin related protein 2/3 complex, subunit 3, 21kDa	NM_005719	CAGCATTAAAGCTGGCGCTTA	SI03170608	Hs_ARPC3_6
10094	ARPC3	actin related protein 2/3 complex, subunit 3, 21kDa	NM_005719	TTCGACCCTCAGAATGATAAA	SI04320869	Hs_ARPC3_8
10094	ARPC3	actin related protein 2/3 complex, subunit 3, 21kDa	NM_005719	TACGCTGGGAATCACTAATTT	SI03225635	Hs_ARPC3_7
408	ARRB1	arrestin, beta 1	NM_004041 NM_020251	CTCGACGTTCTGCAAGGTCTA	SI02776921	Hs_ARRB1_11
408	ARRB1	arrestin, beta 1	NM_004041 NM_020251	CCAGTAGATACCAATCTCATA	SI00058947	Hs_ARRB1_2
408	ARRB1	arrestin, beta 1	NM_004041 NM_020251	TACCAATCTCATAGAACTTGA	SI00058954	Hs_ARRB1_3
409	ARRB2	arrestin, beta 2	NM_004313 NM_199004	CTCGAACAAGATGACCAGGTA	SI02776928	Hs_ARRB2_10
409	ARRB2	arrestin, beta 2	NM_004313 NM_199004	AAGGATGACGACTATGATGAT	SI00062559	Hs_ARRB2_3
409	ARRB2	arrestin, beta 2	NM_004313 NM_199004	ACCCGGGACCAGGGTCTTCAA	SI00062566	Hs_ARRB2_4
9140	ATG12	ATG12 autophagy related 12 homolog (S. cerevisiae)	NM_004707	ATGGTATGTAGTAGAATTCAA	SI00298011	Hs_APG12L_1
9140	ATG12	ATG12 autophagy related 12 homolog (S. cerevisiae)	NM_004707	CAGCTTCGATTTGAATGACTA	SI00298018	Hs_APG12L_2
9140	ATG12	ATG12 autophagy related 12 homolog (S. cerevisiae)	NM_004707	CTCAGAACAGTTGTTTATTTA	SI02655289	Hs_APG12L_5
535	ATP6V0A1	ATPase, H+ transporting, lysosomal V0 subunit a1	NM_005177	ACGGCCGATGTTTACTTATAA	SI00307265	Hs_ATP6V0A1_1
535	ATP6V0A1	ATPase, H+ transporting, lysosomal V0 subunit a1	NM_005177	AAGGTTCAGTTTCGTGACTTA	SI00307272	Hs_ATP6V0A1_2
535	ATP6V0A1	ATPase, H+ transporting, lysosomal V0 subunit a1	NM_005177	AAGCTTCGATTTGTTGAGAAA	SI00307279	Hs_ATP6V0A1_3
274	BIN1	bridging integrator 1	NM_004305 NM_139343 NM_139344 NM_139345 NM_139346 NM_139347 NM_139348 NM_139349 NM_139350 NM_139351	ATGGCAGAGATGGGCAGTAAA	SI00312228	Hs_BIN1_2
274	BIN1	bridging integrator 1	NM_004305 NM_139343 NM_139344 NM_139345 NM_139346 NM_139347 NM_139348 NM_139349 NM_139350 NM_139351	CCGGCGGAATTCACCAGTGTT	SI03190964	Hs_BIN1_5
274	BIN1	bridging integrator 1	NM_004305 NM_139343 NM_139344 NM_139345 NM_139346 NM_139347 NM_139348 NM_139349 NM_139350 NM_139351	CTGGTCGGCCTGGAGAAGCAA	SI04327554	Hs_BIN1_6
55614	C20orf23	chromosome 20 open reading frame 23	NM_024704	AACGAACGTGTGAGAGATCTA	SI00287280	Hs_C20orf23_1
55614	C20orf23	chromosome 20 open reading frame 23	NM_024704	TTGCATCGTGTGATTAGTGAA	SI00287301	Hs_C20orf23_4
55614	C20orf23	chromosome 20 open reading frame 23	NM_024704	CACCATTCAACGTAAACTAAA	SI02645748	Hs_C20orf23_7
857	CAV1	caveolin 1, caveolae protein, 22kDa	NM_001753	CACCTTCACTGTGACGAAATA	SI00299614	Hs_CAV1_6
857	CAV1	caveolin 1, caveolae protein, 22kDa	NM_001753	AACTAAACACCTCAACGATGA	SI00299621	Hs_CAV1_7
857	CAV1	caveolin 1, caveolae protein, 22kDa	NM_001753	AAGCAGTTGTACCATGCATTA	SI00299628	Hs_CAV1_8
858	CAV2	caveolin 2	NM_001233 NM_198212	ACGCTAATAAGTGACAAATAA	SI02664389	Hs_CAV2_10
858	CAV2	caveolin 2	NM_001233	AACTACGCACTCCTTTGACAA	SI00299649	Hs_CAV2_5
858	CAV2	caveolin 2	NM_001233 NM_198212	CCGGCTCAACTCGCATCTCAA	SI00299663	Hs_CAV2_7
867	CBL	Cas-Br-M (murine) ecotropic retroviral transforming sequence	NM_005188	CCCGCCGAACTCTCTCAGATA	SI02662471	Hs_CBL_7
867	CBL	Cas-Br-M (murine) ecotropic retroviral transforming sequence	NM_005188	CCGTACTATCTTGTCAAGATA	SI02757321	Hs_CBL_8
867	CBL	Cas-Br-M (murine) ecotropic retroviral transforming sequence	NM_005188	CAGATTGATAGCTGTACGTAT	SI03065062	Hs_CBL_9
868	CBLB	Cas-Br-M (murine) ecotropic retroviral transforming sequence b	NM_170662	TCGGTTGGCAAACGTCCGAAA	SI00156765	Hs_CBLB_1
868	CBLB	Cas-Br-M (murine) ecotropic retroviral transforming sequence b	NM_170662	TCCGGTTAAGTTGCACTCGAT	SI00156772	Hs_CBLB_2
868	CBLB	Cas-Br-M (murine) ecotropic retroviral transforming sequence b	NM_170662	ACGGGCAATAAGACTCTTTAA	SI00156779	Hs_CBLB_3
23624	CBLC	Cas-Br-M (murine) ecotropic retroviral transforming sequence c	NM_012116	CAGCCGAAAGTGAGACTCCTA	SI00097286	Hs_CBLC_1
23624	CBLC	Cas-Br-M (murine) ecotropic retroviral transforming sequence c	NM_012116	CTGGGAGGCCGTGAGTATCTA	SI00097307	Hs_CBLC_4
23624	CBLC	Cas-Br-M (murine) ecotropic retroviral transforming sequence c	NM_012116	CTCACCTATGATGAGGTCCAA	SI03088414	Hs_CBLC_6
51622	CCZ1	CCZ1 vacuolar protein trafficking and biogenesis associated homolog (S. cerevisiae)	NM_015622 XM_001133729	CCCGGATTTAATGAAGATTCT	SI04319665	Hs_C7orf28A_11
51622	CCZ1	CCZ1 vacuolar protein trafficking and biogenesis associated homolog (S. cerevisiae)	NM_015622 XM_001133729	CCACATGAATCTCGCCGAGAA	SI04207231	Hs_C7orf28A_7
51622	CCZ1	CCZ1 vacuolar protein trafficking and biogenesis associated homolog (S. cerevisiae)	NM_015622 XM_001133729	ATCGGCGGGAGCTCTATGTTA	SI04328212	Hs_C7orf28A_12
998	CDC42	cell division cycle 42 (GTP binding protein, 25kDa)	NM_001039802 NM_001791	ATGCATTAGTGTTGAACCAAT	SI03049914	Hs_CDC42_10
998	CDC42	cell division cycle 42 (GTP binding protein, 25kDa)	NM_001039802 NM_001791 NM_044472	CATCAGATTTGAAATATTTAA	SI02757328	Hs_CDC42_7
998	CDC42	cell division cycle 42 (GTP binding protein, 25kDa)	NM_044472	AGGGAACTTGGTCTGGCTTTA	SI03045490	Hs_CDC42_9
1072	CFL1	cofilin 1 (non-muscle)	NM_005507	AACCTATGAGACCAAGGAGAG	SI00299831	Hs_CFL1_3
1072	CFL1	cofilin 1 (non-muscle)	NM_005507	CAAGCATGAATTGCAAGCAAA	SI02654134	Hs_CFL1_6
1072	CFL1	cofilin 1 (non-muscle)	NM_005507	AAGGAGGATCTGGTGTTTATC	SI00299838	Hs_CFL2_5
1213	CLTC	clathrin, heavy chain (Hc)	NM_004859	TAATCCAATTCGAAGACCAAT	SI00299880	Hs_CLTC_10
1213	CLTC	clathrin, heavy chain (Hc)	NM_004859	ACAGTTCTACTTAGAATTCAA	SI02651733	Hs_CLTC_11
1213	CLTC	clathrin, heavy chain (Hc)	NM_004859	AAGGAGAGTCTCAGCCAGTGA	SI00299873	Hs_CLTC_9
1315	COPB1	coatomer protein complex, subunit beta 1	NM_016451	AACTCCAGATGGGAGACTTTT	SI00299887	Hs_COPB_5
1315	COPB1	coatomer protein complex, subunit beta 1	NM_016451	CAGGATCACACTATCAAGAAA	SI02655702	Hs_COPB_6
1315	COPB1	coatomer protein complex, subunit beta 1	NM_016451	CAAGGATTGGTTATAATATAA	SI02655709	Hs_COPB_7
9276	COPB2	coatomer protein complex, subunit beta 2 (beta prime)	NM_004766	AGGCGTGAATTGCATTGATTA	SI00068110	Hs_COPB2_3
9276	COPB2	coatomer protein complex, subunit beta 2 (beta prime)	NM_004766	ACGATTCTTCAGAGTATGCAA	SI02664809	Hs_COPB2_6
9276	COPB2	coatomer protein complex, subunit beta 2 (beta prime)	NM_004766	CAGGTTTCAAGGGTAGTGAAA	SI02664816	Hs_COPB2_7
11316	COPE	coatomer protein complex, subunit epsilon	NM_007263 NM_199442 NM_199444	CGAGCTGTTCGACGTAAAGAA	SI03192952	Hs_COPE_6
11316	COPE	coatomer protein complex, subunit epsilon	NM_007263 NM_199442 NM_199444	CACAGCCATGACAGTGCAGAT	SI04254467	Hs_COPE_8
11316	COPE	coatomer protein complex, subunit epsilon	NM_007263 NM_199442 NM_199444	CAGAGCTGTCAGGACCATGAA	SI00351512	Hs_COPE_2
2017	CTTN	cortactin	NM_005231 NM_138565	CACCAGGAGCATATCAACATA	SI02661960	Hs_CTTN_5
2017	CTTN	cortactin	NM_005231 NM_138565	ATGCAACTTATTGTATCTGAA	SI02662485	Hs_CTTN_6
2017	CTTN	cortactin	NM_005231 NM_138565	AACATACACAAGCTGAGGGAG	SI00300160	Hs_EMS1_1
1601	DAB2	disabled homolog 2, mitogen-responsive phosphoprotein (Drosophila)	NM_001343	AAGGTTGGCCTTAGTAGTCAA	SI02780316	Hs_DAB2_5
1601	DAB2	disabled homolog 2, mitogen-responsive phosphoprotein (Drosophila)	NM_001343	TAGAGCATGAACATCCAGTAA	SI02780386	Hs_DAB2_6
1601	DAB2	disabled homolog 2, mitogen-responsive phosphoprotein (Drosophila)	NM_001343	TGGGAGGTTATGTTTATTTGA	SI00025620	Hs_DAB2_4
8853	DDEF2	development and differentiation enhancing factor 2	NM_003887	CACGTTCACGTTGAATATGAA	SI00360619	Hs_DDEF2_3
8853	DDEF2	development and differentiation enhancing factor 2	NM_003887	AACATTGTAGATATCTATTTA	SI03123820	Hs_DDEF2_5
8853	DDEF2	development and differentiation enhancing factor 2	NM_003887	ACGGAATTAGCTAAACCTAAA	SI00360605	Hs_DDEF2_1
1729	DIAPH1	diaphanous homolog 1 (Drosophila)	NM_001079812 NM_005219	AAGATATGAGAGTGCAACTAA	SI00073920	Hs_DIAPH1_1
1729	DIAPH1	diaphanous homolog 1 (Drosophila)	NM_001079812 NM_005219	TAAGAGTAGCAGGAACTCTAA	SI00073934	Hs_DIAPH1_3
1729	DIAPH1	diaphanous homolog 1 (Drosophila)	NM_001079812 NM_005219	TTGGTTGGCCGTGCAAGCTAA	SI00073927	Hs_DIAPH1_2
1759	DNM1	dynamin 1	NM_001005336 NM_004408	GAGGAATGTCTACAAGGATTA	SI00063392	Hs_DNM1_3
1759	DNM1	dynamin 1	NM_001005336 NM_004408	CCGCATTAACCGAATCTTCCA	SI00063378	Hs_DNM1_1
1759	DNM1	dynamin 1	NM_001005336 NM_004408	CAGCTGGTCAATGCAACCACA	SI00063385	Hs_DNM1_2
1785	DNM2	dynamin 2	NM_001005360 NM_001005361 NM_001005362 NM_004945	TCGCAACCTGGTGGACTCATA	SI03233671	Hs_DNM2_9
1785	DNM2	dynamin 2	NM_001005360 NM_001005361 NM_001005362 NM_004945	CCCGGCCATATTAACCACACA	SI02651796	Hs_DNM2_5
1785	DNM2	dynamin 2	NM_001005360 NM_001005361 NM_001005362 NM_004945	CTGCAGCTCATCTTCTCAAAA	SI02654687	Hs_DNM2_8
1778	DYNC1H1	dynein, cytoplasmic 1, heavy chain 1	NM_001376	CAGGAGGTAATTGCAGACAAA	SI02626148	Hs_DNCH1_3
1778	DYNC1H1	dynein, cytoplasmic 1, heavy chain 1	NM_001376	AAGGAGGTTCTTAGCAAATTT	SI02626162	Hs_DNCH1_5
1778	DYNC1H1	dynein, cytoplasmic 1, heavy chain 1	NM_001376	CAGGTGGGTGTACATTACGAA	SI02626141	Hs_DNCH1_2
79659	DYNC2H1	dynein, cytoplasmic 2, heavy chain 1	NM_001080463 XM_370652 XM_931085 XM_937807	CCGGTTTGATGCACTGATAAA	SI00371630	Hs_DNCH2_4
79659	DYNC2H1	dynein, cytoplasmic 2, heavy chain 1	NM_001080463 XM_370652 XM_931085 XM_937807	AAGCTCGTTGGGACCAACTAA	SI03131359	Hs_DYNC2H1_1
79659	DYNC2H1	dynein, cytoplasmic 2, heavy chain 1	NM_001080463 XM_370652 XM_931085 XM_937807	CCCGAAATATTTCAAAGGAAA	SI00371616	Hs_DNCH2_2
8411	EEA1	early endosome antigen 1	NM_003566	CAGGAAGTTGCTGTATATGTA	SI00376278	Hs_EEA1_4
8411	EEA1	early endosome antigen 1	NM_003566	AGCCGCTATATTAGACTTGGA	SI03143826	Hs_EEA1_5
8411	EEA1	early endosome antigen 1	NM_003566	AAGGAGATAACAAATCTTAAA	SI00376264	Hs_EEA1_2
10938	EHD1	EH-domain containing 1	NM_006795	TTGAGCAATAAGAAACCAGAA	SI02638069	Hs_EHD1_5
10938	EHD1	EH-domain containing 1	NM_006795	CCGTCACTCCATACAGTATTA	SI02638076	Hs_EHD1_6
10938	EHD1	EH-domain containing 1	NM_006795	ATGCCCAATGTCTTTGGTAAA	SI00091966	Hs_EHD1_3
30846	EHD2	EH-domain containing 2	NM_014601	CACGGTGACCTCGGCCCTCAA	SI00377069	Hs_EHD2_1
30846	EHD2	EH-domain containing 2	NM_014601	CAAGCCCTTCCGCAAACTCAA	SI04205271	Hs_EHD2_5
30846	EHD2	EH-domain containing 2	NM_014601	TAGGCACTGGGCATTACCATA	SI04273178	Hs_EHD2_6
29924	EPN1	epsin 1	NM_013333	AACTTTGGGAATAAATGGCAA	SI00380597	Hs_EPN1_1
29924	EPN1	epsin 1	NM_013333	TCCCGCGACGCTCACCCTGAA	SI00380604	Hs_EPN1_2
29924	EPN1	epsin 1	NM_013333	CCCGACGAGTTCTCTGACTTT	SI00380611	Hs_EPN1_3
2060	EPS15	epidermal growth factor receptor pathway substrate 15	NM_001981	GTGGACCAACATAATATTAAA	SI00030856	Hs_EPS15_1
2060	EPS15	epidermal growth factor receptor pathway substrate 15	NM_001981	CAGGAAATTAGTTCAATGCAA	SI02627443	Hs_EPS15_5
2060	EPS15	epidermal growth factor receptor pathway substrate 15	NM_001981	TACATCGGTAGAAACGTTGAA	SI03108350	Hs_EPS15_8
58513	EPS15L1	epidermal growth factor receptor pathway substrate 15-like 1	NM_021235	CCGGATCCTTTCCAGACAGAA	SI00130396	Hs_EPS15L1_2
58513	EPS15L1	epidermal growth factor receptor pathway substrate 15-like 1	NM_021235	AGCCTTGTTATTTAGCAACAA	SI00130403	Hs_EPS15L1_3
58513	EPS15L1	epidermal growth factor receptor pathway substrate 15-like 1	NM_021235	CACCGCCTAAATTTCACGACA	SI03058398	Hs_EPS15L1_6
7430	EZR	ezrin	NM_003379	CTCGCGATTATTCTCGAATCA	SI00051548	Hs_VIL2_1
7430	EZR	ezrin	NM_003379	AACACCGTGGGATGCTCAAAG	SI00302162	Hs_VIL2_5
7430	EZR	ezrin	NM_003379	CAGGACTGATTGAATTACGGA	SI02664228	Hs_VIL2_7
9896	FIG4	FIG4 homolog, SAC1 lipid phosphatase domain containing (S. cerevisiae)	NM_014845	CTGTGCGTAAACCAGATGAAA	SI04218508	Hs_KIAA0274_6
9896	FIG4	FIG4 homolog, SAC1 lipid phosphatase domain containing (S. cerevisiae)	NM_014845	CAGGTTCTTAGAAGGCTATTA	SI04282551	Hs_KIAA0274_8
9896	FIG4	FIG4 homolog, SAC1 lipid phosphatase domain containing (S. cerevisiae)	NM_014845	AAGCTAGGTATCTACGAATAT	SI04169326	Hs_KIAA0274_5
10211	FLOT1	flotillin 1	NM_005803	AACAGATCCAGAGGATCTCTC	SI00300237	Hs_FLOT1_1
10211	FLOT1	flotillin 1	NM_005803	TTGCTGTAAGTAAGTACTAAA	SI02656969	Hs_FLOT1_2
10211	FLOT1	flotillin 1	NM_005803	CACACTGACCCTCAATGTCAA	SI02656976	Hs_FLOT1_3
2319	FLOT2	flotillin 2	NM_004475	GAGGATTTCCCTAGAGATTAT	SI00419846	Hs_FLOT2_3
2319	FLOT2	flotillin 2	NM_004475	CATGCACATCATGTAGATTAA	SI02781422	Hs_FLOT2_5
2319	FLOT2	flotillin 2	NM_004475	CTGCCTGTCCCTTCTGGTAAA	SI02781457	Hs_FLOT2_6
79443	FYCO1	FYVE and coiled-coil domain containing 1	NM_024513	ATGCGGCTGAACAGGATACTA	SI03152625	Hs_FYCO1_5
79443	FYCO1	FYVE and coiled-coil domain containing 1	NM_024513	AAGGTCGAGGAGGTCAACAGA	SI04288095	Hs_FYCO1_7
79443	FYCO1	FYVE and coiled-coil domain containing 1	NM_024513	AAGCCACGTCATATAACTCAA	SI00422961	Hs_FYCO1_4
8729	GBF1	golgi brefeldin A resistant guanine nucleotide exchange factor 1	NM_004193	AAGGAAGACCTTACTGATCTA	SI00425425	Hs_GBF1_4
8729	GBF1	golgi brefeldin A resistant guanine nucleotide exchange factor 1	NM_004193	ACCGCCATAACTCAGAGGTTA	SI04133346	Hs_GBF1_6
8729	GBF1	golgi brefeldin A resistant guanine nucleotide exchange factor 1	NM_004193	CAGGAGCATGTACATATGGAA	SI00425418	Hs_GBF1_3
23062	GGA2	golgi associated, gamma adaptin ear containing, ARF binding protein 2	NM_015044 NM_138640	ACGGTACAAGCTGACATTCAA	SI00426972	Hs_GGA2_1
23062	GGA2	golgi associated, gamma adaptin ear containing, ARF binding protein 2	NM_015044 NM_138640	CTGCTTGACAATCCACACAAA	SI00426986	Hs_GGA2_3
23062	GGA2	golgi associated, gamma adaptin ear containing, ARF binding protein 2	NM_015044 NM_138640	CCCAGTGGTACTACTATGCTT	SI04301304	Hs_GGA2_8
2885	GRB2	growth factor receptor-bound protein 2	NM_002086 NM_203506	TAGGTAGTGATTAACTGTGAA	SI00032564	Hs_GRB2_3
2885	GRB2	growth factor receptor-bound protein 2	NM_002086 NM_203506	AAGTTTGGAAACGATGTGCAG	SI00300328	Hs_GRB2_5
2885	GRB2	growth factor receptor-bound protein 2	NM_002086 NM_203506	CAAGAACTACATAGAAATGAA	SI02654750	Hs_GRB2_8
2934	GSN	gelsolin	NM_000177 NM_001127662 NM_001127663 NM_001127664 NM_001127665 NM_001127666 NM_001127667 NM_198252	CTACATCATTCTGTACAACTA	SI00003794	Hs_GSN_4
2934	GSN	gelsolin	NM_000177 NM_001127662 NM_001127663 NM_001127664 NM_001127665 NM_001127666 NM_001127667 NM_198252	AACGATGCCTTTGTTCTGAAA	SI02664039	Hs_GSN_5
2934	GSN	gelsolin	NM_000177 NM_001127662 NM_001127663 NM_001127664 NM_001127665 NM_001127666 NM_001127667 NM_198252	TGGGTTGGAAAGGATTCTCAA	SI00003787	Hs_GSN_3
55869	HDAC8	histone deacetylase 8	NM_001166418 NM_001166419 NM_001166420 NM_001166422 NM_001166448 NM_018486	ACCCTACTTATTTGTGCCATA	SI05348833	Hs_HDAC8_11
55869	HDAC8	histone deacetylase 8	NM_001166418 NM_001166419 NM_001166448 NM_018486	AGGGACGGTACTACAGTGTAA	SI00122066	Hs_HDAC8_2
55869	HDAC8	histone deacetylase 8	NM_001166418 NM_001166419 NM_001166420 NM_001166422 NM_001166448 NM_018486	ATCGATCCTAATTGACAGCTA	SI05348840	Hs_HDAC8_12
9146	HGS	hepatocyte growth factor-regulated tyrosine kinase substrate	NM_004712	CACGTCCGGAGTAACACTACA	SI00067305	Hs_HGS_2
9146	HGS	hepatocyte growth factor-regulated tyrosine kinase substrate	NM_004712	CCGGAACGAGCCCAAGTACAA	SI00288239	Hs_HGS_5
9146	HGS	hepatocyte growth factor-regulated tyrosine kinase substrate	NM_004712	GCACGTCTTTCCAGAATTCAA	SI02659650	Hs_HGS_6
3635	INPP5D	inositol polyphosphate-5-phosphatase, 145kDa	NM_001017915 NM_005541	CAGGTGCTATGCCACATTGAA	SI00078575	Hs_INPP5D_1
3635	INPP5D	inositol polyphosphate-5-phosphatase, 145kDa	NM_001017915 NM_005541	TCCCATCAACATGGTGTCCAA	SI00078582	Hs_INPP5D_2
3635	INPP5D	inositol polyphosphate-5-phosphatase, 145kDa	NM_001017915 NM_005541	CCCGGGACTGTTGACAGCCAA	SI00078589	Hs_INPP5D_3
3636	INPPL1	inositol polyphosphate phosphatase-like 1	NM_001567	CGGCGTGATGTCTTCAATAAA	SI00447804	Hs_INPPL1_1
3636	INPPL1	inositol polyphosphate phosphatase-like 1	NM_001567	CAAGTTCTTCATCGAGTTCTA	SI00447818	Hs_INPPL1_3
3636	INPPL1	inositol polyphosphate phosphatase-like 1	NM_001567	ACCCAAGAACAGCTTCAATAA	SI00447825	Hs_INPPL1_4
6453	ITSN1	intersectin 1 (SH3 domain protein)	NM_001001132 NM_003024	CAAGAACGAAAGATCATAGAA	SI04161136	Hs_ITSN1_6
6453	ITSN1	intersectin 1 (SH3 domain protein)	NM_001001132 NM_003024	CAGGCTCAGCTGGCTTCAATA	SI04237933	Hs_ITSN1_8
6453	ITSN1	intersectin 1 (SH3 domain protein)	NM_001001132 NM_003024	TTGAGTGGGAACGGAATCGAA	SI04211102	Hs_ITSN1_7
3832	KIF11	kinesin family member 11	NM_004523	ACGGAGGAGATAGAACGTTTA	SI02653693	Hs_KIF11_6
3832	KIF11	kinesin family member 11	NM_004523	ACGGAGGAGATAGAACGTTTA	SI02653693	Hs_KIF11_6
3832	KIF11	kinesin family member 11	NM_004523	ACGGAGGAGATAGAACGTTTA	SI02653693	Hs_KIF11_6
3832	KIF11	kinesin family member 11	NM_004523	ACGGAGGAGATAGAACGTTTA	SI02653693	Hs_KIF11_6
3832	KIF11	kinesin family member 11	NM_004523	ACGGAGGAGATAGAACGTTTA	SI02653693	Hs_KIF11_6
3832	KIF11	kinesin family member 11	NM_004523	ACGGAGGAGATAGAACGTTTA	SI02653693	Hs_KIF11_6
3832	KIF11	kinesin family member 11	NM_004523	ACGGAGGAGATAGAACGTTTA	SI02653693	Hs_KIF11_6
3832	KIF11	kinesin family member 11	NM_004523	ACGGAGGAGATAGAACGTTTA	SI02653693	Hs_KIF11_6
3832	KIF11	kinesin family member 11	NM_004523	ACGGAGGAGATAGAACGTTTA	SI02653693	Hs_KIF11_6
3832	KIF11	kinesin family member 11	NM_004523	ACGGAGGAGATAGAACGTTTA	SI02653693	Hs_KIF11_6
3832	KIF11	kinesin family member 11	NM_004523	ACGGAGGAGATAGAACGTTTA	SI02653693	Hs_KIF11_6
3832	KIF11	kinesin family member 11	NM_004523	ACGGAGGAGATAGAACGTTTA	SI02653693	Hs_KIF11_6
84557	MAP1LC3A	microtubule-associated protein 1 light chain 3 alpha	NM_032514 NM_181509	CACGCCCATCGCGGACATCTA	SI00627690	Hs_MAP1LC3A_2
84557	MAP1LC3A	microtubule-associated protein 1 light chain 3 alpha	NM_032514 NM_181509	CGGCTTCCTCTATATGGTCTA	SI04286513	Hs_MAP1LC3A_5
84557	MAP1LC3A	microtubule-associated protein 1 light chain 3 alpha	NM_032514 NM_181509	CCCGGTGATCATCGAGCGCTA	SI00627683	Hs_MAP1LC3A_1
57192	MCOLN1	mucolipin 1	NM_020533	GTGCCTGTTCTCGCTCATCAA	SI00126868	Hs_MCOLN1_2
57192	MCOLN1	mucolipin 1	NM_020533	CTGCGACAAGTTTCGAGCCAA	SI03095148	Hs_MCOLN1_6
57192	MCOLN1	mucolipin 1	NM_020533	CCTGATCACGTTTGACAACAA	SI00126861	Hs_MCOLN1_1
255231	MCOLN2	mucolipin 2	NM_153259	CCGTGAGTTACCAGACTGTTA	SI00155862	Hs_MCOLN2_2
255231	MCOLN2	mucolipin 2	NM_153259	CACTTGATACCTATTAGCTAA	SI03062542	Hs_MCOLN2_9
255231	MCOLN2	mucolipin 2	NM_153259	CTGGATTGTCTTAGGACCATA	SI03097780	Hs_MCOLN2_10
55283	MCOLN3	mucolipin 3	NM_018298	TCAGTTAATCTTCGCAGTAAA	SI00121303	Hs_MCOLN3_1
55283	MCOLN3	mucolipin 3	NM_018298	ATGACTTTACTCTGACTATAA	SI00121317	Hs_MCOLN3_3
55283	MCOLN3	mucolipin 3	NM_018298	TCCGTTGGGAATCATGCTTAT	SI03115693	Hs_MCOLN3_5
84315	MON1A	MON1 homolog A (yeast)	NM_001142501 NM_032355	CACGCACACATCTCTTACCTA	SI00632877	Hs_MGC13272_3
84315	MON1A	MON1 homolog A (yeast)	NM_001142501 NM_032355	AGCCGTCAGTGCCATCCATAA	SI04359229	Hs_MON1A_2
84315	MON1A	MON1 homolog A (yeast)	NM_001142501 NM_032355	TGGGTTGGTGAATGCATTAAA	SI00632863	Hs_MGC13272_1
22879	MON1B	MON1 homolog B (yeast)	NM_014940	CCAATTGAGATTCGGAGTTAA	SI00444122	Hs_HSRG1_3
22879	MON1B	MON1 homolog B (yeast)	NM_014940	CAGATCGTGAGCACACTTACA	SI04133276	Hs_MON1B_1
22879	MON1B	MON1 homolog B (yeast)	NM_014940	CTGGGTGACCTCCAAATTCGA	SI00444115	Hs_HSRG1_2
4627	MYH9	myosin, heavy chain 9, non-muscle	NM_002473	CACGGAGATGGAGGACCTTAT	SI00038353	Hs_MYH9_2
4627	MYH9	myosin, heavy chain 9, non-muscle	NM_002473	AACCGGGACGAAGCCATCAAA	SI00038360	Hs_MYH9_3
4627	MYH9	myosin, heavy chain 9, non-muscle	NM_002473	CAGGAGCAGCTCCAGGCAGAA	SI02654911	Hs_MYH9_6
4646	MYO6	myosin VI	NM_004999	AAGGTTAATTATGGTAGCAAA	SI00653583	Hs_MYO6_1
4646	MYO6	myosin VI	NM_004999	CAGCTTTAAGCCTAATATTTA	SI00653597	Hs_MYO6_3
4646	MYO6	myosin VI	NM_004999	AGAGATAAGTTTATACGGGAA	SI03142692	Hs_MYO6_5
4690	NCK1	NCK adaptor protein 1	NM_006153	ACAGGCCATTGTAAATACCAA	SI00084973	Hs_NCK1_2
4690	NCK1	NCK adaptor protein 1	NM_006153	TGCCCGCTTATGTGAAATTTA	SI00084980	Hs_NCK1_3
4690	NCK1	NCK adaptor protein 1	NM_006153	ACCGTTATGCAGAATAATCCA	SI02654918	Hs_NCK1_5
8440	NCK2	NCK adaptor protein 2	NM_001004720 NM_001004722 NM_003581	TCGGCTTGTTTGAATCTCACA	SI02624979	Hs_NCK2_7
8440	NCK2	NCK adaptor protein 2	NM_001004720 NM_001004722 NM_003581	TAGCCGTTTGTTGACACTAAT	SI02624986	Hs_NCK2_8
8440	NCK2	NCK adaptor protein 2	NM_001004720 NM_001004722 NM_003581	GACACTAATACAGATGATTAA	SI02624993	Hs_NCK2_9
4734	NEDD4	neural precursor cell expressed, developmentally down-regulated 4	NM_006154 NM_198400	CAGAACGACTACTTGGACAAA	SI03062843	Hs_NEDD4_6
4734	NEDD4	neural precursor cell expressed, developmentally down-regulated 4	NM_006154 NM_198400	ATGGAGTTGATTAGATTACAA	SI03648925	Hs_NEDD4_7
4734	NEDD4	neural precursor cell expressed, developmentally down-regulated 4	NM_006154 NM_198400	CCGGAGAATTATGGGTGTCAA	SI03649072	Hs_NEDD4_8
23327	NEDD4L	neural precursor cell expressed, developmentally down-regulated 4-like	NM_015277	CACATACTATGTCAATCATAA	SI00110215	Hs_NEDD4L_1
23327	NEDD4L	neural precursor cell expressed, developmentally down-regulated 4-like	NM_015277	TAGGCCGAACTTACTATGTCA	SI00110229	Hs_NEDD4L_3
23327	NEDD4L	neural precursor cell expressed, developmentally down-regulated 4-like	NM_015277	TTGAAGAGTCCTATCGGAGAA	SI03023517	Hs_NEDD4L_5
4864	NPC1	Niemann-Pick disease, type C1	NM_000271	CCAGTTAGATGTGGCATGAAA	SI00005894	Hs_NPC1_2
4864	NPC1	Niemann-Pick disease, type C1	NM_000271	ACCAATTGTGATAGCAATATT	SI00005908	Hs_NPC1_4
4864	NPC1	Niemann-Pick disease, type C1	NM_000271	CACCAGGTTCTTGACTTACAA	SI00005887	Hs_NPC1_1
10577	NPC2	Niemann-Pick disease, type C2	NM_006432	CCCGAGCTTGGAACTTCGTTA	SI00088396	Hs_NPC2_1
10577	NPC2	Niemann-Pick disease, type C2	NM_006432	AAAGCGAATATCCCTCTATAA	SI03026632	Hs_NPC2_5
10577	NPC2	Niemann-Pick disease, type C2	NM_006432	CAGATCGTTTCTCATCTCTAA	SI00088410	Hs_NPC2_3
8650	NUMB	numb homolog (Drosophila)	NM_001005743 NM_001005744 NM_001005745 NM_003744	CAGAATAAATATTATATATAT	SI00662858	Hs_NUMB_2
8650	NUMB	numb homolog (Drosophila)	NM_001005743 NM_001005744 NM_001005745 NM_003744	AACGTTGGCCTTACAATCAAA	SI00662865	Hs_NUMB_3
8650	NUMB	numb homolog (Drosophila)	NM_001005743 NM_001005744 NM_001005745 NM_003744	ATGGTTAGAAGAGGTGTCTAA	SI03155061	Hs_NUMB_5
114876	OSBPL1A	oxysterol binding protein-like 1A	NM_018030 NM_080597 NM_133268	AACAAGTGTTATAATGAAATA	SI00675388	Hs_OSBPL1A_4
114876	OSBPL1A	oxysterol binding protein-like 1A	NM_018030 NM_080597 NM_133268	CCCTGCCACGTTTGACGCTTA	SI03187065	Hs_OSBPL1A_5
114876	OSBPL1A	oxysterol binding protein-like 1A	NM_018030 NM_080597 NM_133268	TCAGGGTGTTTGGCTAATCTA	SI04366572	Hs_OSBPL1A_7
5058	PAK1	p21/Cdc42/Rac1-activated kinase 1 (STE20 homolog, yeast)	NM_002576	AACCCAAACATTGTGAATTAC	SI00301056	Hs_PAK1_6
5058	PAK1	p21/Cdc42/Rac1-activated kinase 1 (STE20 homolog, yeast)	NM_002576	TCCACTGATTGCTGCAGCTAA	SI00605696	Hs_PAK1_8
5058	PAK1	p21/Cdc42/Rac1-activated kinase 1 (STE20 homolog, yeast)	NM_002576	TTGAAGAGAACTGCAACTGAA	SI00605703	Hs_PAK1_9
5062	PAK2	p21 (CDKN1A)-activated kinase 2	NM_002577 XM_001126110	AAGAAAAGGAACGGCCAGAAA	SI00301077	Hs_PAK2_6
5062	PAK2	p21 (CDKN1A)-activated kinase 2	NM_002577 XM_001126110	AAGAGACTGCTCCTCCCGTTA	SI00301084	Hs_PAK2_7
5062	PAK2	p21 (CDKN1A)-activated kinase 2	NM_002577 XM_001126110	CCGCGACCGGATCATACGAAA	SI00605710	Hs_PAK2_8
5063	PAK3	p21 (CDKN1A)-activated kinase 3	NM_002578	CCCTCATGAGTAAGACTGAAA	SI00039851	Hs_PAK3_4
5063	PAK3	p21 (CDKN1A)-activated kinase 3	NM_002578	TTCCAGTACTTTGTACAGGAA	SI00287434	Hs_PAK3_5
5063	PAK3	p21 (CDKN1A)-activated kinase 3	NM_002578	CAAGAAGGAATTAATTATTAA	SI02628983	Hs_PAK3_6
10015	PDCD6IP	programmed cell death 6 interacting protein	NM_013374	GAGGTACTTTATACTAACATA	SI00681219	Hs_PDCD6IP_1
10015	PDCD6IP	programmed cell death 6 interacting protein	NM_013374	AAGAACCATGCCGCCTACTAA	SI00681233	Hs_PDCD6IP_3
10015	PDCD6IP	programmed cell death 6 interacting protein	NM_013374	AAGAGCTGTGTGTTGTTCAAT	SI02655345	Hs_PDCD6IP_5
5297	PI4KA	phosphatidylinositol 4-kinase, catalytic, alpha	NM_002650 NM_058004 XM_001721947	TCCGGACGCCATCCTCTTCTA	SI02758560	Hs_PIK4CA_10
5297	PI4KA	phosphatidylinositol 4-kinase, catalytic, alpha	NM_002650 NM_058004 XM_001721947	CAAGAAATCAGGCATGTCTAA	SI02777383	Hs_PIK4CA_11
5297	PI4KA	phosphatidylinositol 4-kinase, catalytic, alpha	NM_002650 NM_058004 XM_001721947	CCAAGGCTGGATCAACACATA	SI04950155	Hs_PI4KA_1
5298	PI4KB	phosphatidylinositol 4-kinase, catalytic, beta	NM_002651	CCGAGAGTATTGATAATTCAT	SI00041062	Hs_PIK4CB_1
5298	PI4KB	phosphatidylinositol 4-kinase, catalytic, beta	NM_002651	TCGGCTGATAGTGGCATGATT	SI00605850	Hs_PIK4CB_5
5298	PI4KB	phosphatidylinositol 4-kinase, catalytic, beta	NM_002651	TGGCGACATGTTCAACTACTA	SI02665376	Hs_PIK4CB_7
5289	PIK3C3	phosphoinositide-3-kinase, class 3	NM_002647	CAGATGGATCAGAACCCACAA	SI00040950	Hs_PIK3C3_1
5289	PIK3C3	phosphoinositide-3-kinase, class 3	NM_002647	AACGCGAAAGTGGAAATCGTA	SI00605822	Hs_PIK3C3_5
5289	PIK3C3	phosphoinositide-3-kinase, class 3	NM_002647	TCGGTTGGTGCATCTAATGAA	SI00605829	Hs_PIK3C3_6
5290	PIK3CA	phosphoinositide-3-kinase, catalytic, alpha polypeptide	NM_006218	ATGGCTGAATTATGATATATA	SI00085834	Hs_PIK3CA_1
5290	PIK3CA	phosphoinositide-3-kinase, catalytic, alpha polypeptide	NM_006218	CTGAGTCAGTATAAGTATATA	SI02622207	Hs_PIK3CA_5
5290	PIK3CA	phosphoinositide-3-kinase, catalytic, alpha polypeptide	NM_006218	CTCCGTGAGGCTACATTAATA	SI02665369	Hs_PIK3CA_8
5291	PIK3CB	phosphoinositide-3-kinase, catalytic, beta polypeptide	NM_006219	CGGAAAGACTACAGATCTTAA	SI00085862	Hs_PIK3CB_1
5291	PIK3CB	phosphoinositide-3-kinase, catalytic, beta polypeptide	NM_006219	CCCTTCGATAAGATTATTGAA	SI02622214	Hs_PIK3CB_5
5291	PIK3CB	phosphoinositide-3-kinase, catalytic, beta polypeptide	NM_006219	TCGGGAAGCTACCATTTCTTA	SI02622221	Hs_PIK3CB_6
5294	PIK3CG	phosphoinositide-3-kinase, catalytic, gamma polypeptide	NM_002649	CTGCACGACTTTACCCAACAA	SI00041013	Hs_PIK3CG_2
5294	PIK3CG	phosphoinositide-3-kinase, catalytic, gamma polypeptide	NM_002649	ATCGAAGTTTGCAGAGACAAA	SI00605836	Hs_PIK3CG_5
5294	PIK3CG	phosphoinositide-3-kinase, catalytic, gamma polypeptide	NM_002649	CACCTTTACTCTATAACTCAA	SI00605843	Hs_PIK3CG_6
30849	PIK3R4	phosphoinositide-3-kinase, regulatory subunit 4	NM_014602	AAGCAGAATTCTAGATCAGAA	SI02224537	Hs_PIK3R4_5
30849	PIK3R4	phosphoinositide-3-kinase, regulatory subunit 4	NM_014602	CAAGCAATGCGTGGACTTTAA	SI02660399	Hs_PIK3R4_8
30849	PIK3R4	phosphoinositide-3-kinase, regulatory subunit 4	NM_014602	TAGAGGCAGAAGATTACTTAA	SI00107184	Hs_PIK3R4_1
200576	PIKFYVE	phosphoinositide kinase, FYVE finger containing	NM_001002881 NM_001178000 NM_015040 NM_152671	CAGAGATGAGTATGCGCTGTA	SI03063928	Hs_PIP5K3_13
200576	PIKFYVE	phosphoinositide kinase, FYVE finger containing	NM_001002881 NM_001178000 NM_015040 NM_152671	ATCCTGGTTTAAAGACATAAA	SI00155141	Hs_PIP5K3_4
200576	PIKFYVE	phosphoinositide kinase, FYVE finger containing	NM_001002881 NM_001178000 NM_015040 NM_152671	CAACGTGAACTTCCATATCAA	SI00155134	Hs_PIP5K3_3
8394	PIP5K1A	phosphatidylinositol-4-phosphate 5-kinase, type I, alpha	NM_003557	CTACTTTGTATTGTTCAGAAA	SI00052927	Hs_PIP5K1A_2
8394	PIP5K1A	phosphatidylinositol-4-phosphate 5-kinase, type I, alpha	NM_003557	CAGCCTCTTGATGTCAATCCA	SI02223256	Hs_PIP5K1A_5
8394	PIP5K1A	phosphatidylinositol-4-phosphate 5-kinase, type I, alpha	NM_003557	CCCTGCCTTGATAATATGTTA	SI02223263	Hs_PIP5K1A_6
8395	PIP5K1B	phosphatidylinositol-4-phosphate 5-kinase, type I, beta	NM_001031687 NM_003558	CAGGCCTACACTCTATTCAAA	SI00052955	Hs_PIP5K1B_2
8395	PIP5K1B	phosphatidylinositol-4-phosphate 5-kinase, type I, beta	NM_003558	TACACTCTATTCAAACAGCAA	SI02660273	Hs_PIP5K1B_5
8395	PIP5K1B	phosphatidylinositol-4-phosphate 5-kinase, type I, beta	NM_001031687 NM_003558	AAGGGTTACCTTCCAGTTCAA	SI03571155	Hs_PIP5K1B_7
23396	PIP5K1C	phosphatidylinositol-4-phosphate 5-kinase, type I, gamma	NM_012398	CGGCAAGACCTATTTATAATA	SI00099953	Hs_PIP5K1C_2
23396	PIP5K1C	phosphatidylinositol-4-phosphate 5-kinase, type I, gamma	NM_012398	CCGCGTCGTGGTCATGAACAA	SI02224376	Hs_PIP5K1C_5
23396	PIP5K1C	phosphatidylinositol-4-phosphate 5-kinase, type I, gamma	NM_012398	CGCGCCCGCCACCGACATCTA	SI02758966	Hs_PIP5K1C_6
5578	PRKCA	protein kinase C, alpha	NM_002737	AACCATCCGCTCCACACTAAA	SI00301308	Hs_PRKCA_5
5578	PRKCA	protein kinase C, alpha	NM_002737	CGCAGTGGAATGAGTCCTTTA	SI00605927	Hs_PRKCA_6
5578	PRKCA	protein kinase C, alpha	NM_002737	TACAAGTTGCTTAACCAAGAA	SI00605934	Hs_PRKCA_7
5579	PRKCB1	protein kinase C, beta 1	NM_002738	CAAGAGCTAAGTAGATGTGTA	SI00605941	Hs_PRKCB1_5
5579	PRKCB1	protein kinase C, beta 1	NM_002738 NM_212535	CCGGATGAAACTGACCGATTT	SI00605948	Hs_PRKCB1_6
5579	PRKCB1	protein kinase C, beta 1	NM_002738 NM_212535	ACCGTGCGCTTCGCCCGCAAA	SI03040485	Hs_PRKCB1_8
5580	PRKCD	protein kinase C, delta	NM_006254 NM_212539	CAGCAGCAAGTGCAACATCAA	SI02660539	Hs_PRKCD_11
5580	PRKCD	protein kinase C, delta	NM_006254 NM_212539	AACTCTACCGTGCCACGTTTT	SI00301329	Hs_PRKCD_7
5580	PRKCD	protein kinase C, delta	NM_006254 NM_212539	CCGCTTCAAGGTTCACAACTA	SI00288337	Hs_PRKCD_8
5582	PRKCG	protein kinase C, gamma	NM_002739	TCGGAACCTGACGAAACAGAA	SI00042280	Hs_PRKCG_1
5582	PRKCG	protein kinase C, gamma	NM_002739	AACGGTGAAAGCCACGCTAAA	SI00042287	Hs_PRKCG_2
5582	PRKCG	protein kinase C, gamma	NM_002739	CCCGGAGATCATTGCCTACCA	SI03078306	Hs_PRKCG_5
5590	PRKCZ	protein kinase C, zeta	NM_001033581 NM_001033582 NM_002744	CACCGACAACCCGGACATGAA	SI00042392	Hs_PRKCZ_1
5590	PRKCZ	protein kinase C, zeta	NM_001033581 NM_001033582 NM_002744	CGGAAGCATGACAGCATTAAA	SI00605969	Hs_PRKCZ_5
5590	PRKCZ	protein kinase C, zeta	NM_001033581 NM_001033582 NM_002744	GACCAAATTTACGCCATGAAA	SI00605976	Hs_PRKCZ_6
5728	PTEN	phosphatase and tensin homolog	NM_000314	ACGGGAAGACAAGTTCATGTA	SI00006909	Hs_PTEN_3
5728	PTEN	phosphatase and tensin homolog	NM_000314	TCGGCTTCTCCTGAAAGGGAA	SI00006916	Hs_PTEN_4
5728	PTEN	phosphatase and tensin homolog	NM_000314	AAGGCGTATACAGGAACAATA	SI00301504	Hs_PTEN_6
5747	PTK2	PTK2 protein tyrosine kinase 2	NM_005607 NM_153831	CCGGTCGAATGATAAGGTGTA	SI02622130	Hs_PTK2_10
5747	PTK2	PTK2 protein tyrosine kinase 2	NM_005607 NM_153831	AATCACACACCAAATTCGAGT	SI00301532	Hs_PTK2_9
5747	PTK2	PTK2 protein tyrosine kinase 2	NM_005607 NM_153831	CACCTGGGTACTGGTATGGAA	SI00287791	Hs_PTK2_5
2185	PTK2B	PTK2B protein tyrosine kinase 2 beta	NM_004103 NM_173174 NM_173175 NM_173176	CAGGAGAACTTAAAGCCCAAA	SI02225328	Hs_PTK2B_14
2185	PTK2B	PTK2B protein tyrosine kinase 2 beta	NM_004103 NM_173174 NM_173175 NM_173176	CTGGCATTCTTGTACAGTGTA	SI02649031	Hs_PTK2B_16
2185	PTK2B	PTK2B protein tyrosine kinase 2 beta	NM_004103 NM_173174 NM_173175 NM_173176	AAGCTGATCGGCATCATTGAA	SI02225321	Hs_PTK2B_13
284119	PTRF	polymerase I and transcript release factor	NM_012232	CTCCAAGACCGCGGTCTACAA	SI04178496	Hs_PTRF_6
284119	PTRF	polymerase I and transcript release factor	NM_012232	CCCGCCGAGCGGCGCGAGAAA	SI04190221	Hs_PTRF_7
284119	PTRF	polymerase I and transcript release factor	NM_012232	CCCTACTAGAAGGACGTGAAA	SI04366628	Hs_PTRF_9
8766	RAB11A	RAB11A, member RAS oncogene family	NM_004663	AAGAGTAATCTCCTGTCTCGA	SI00301553	Hs_RAB11A_5
8766	RAB11A	RAB11A, member RAS oncogene family	NM_004663	CGAAATGAGTTTAATCTGGAA	SI02655247	Hs_RAB11A_6
8766	RAB11A	RAB11A, member RAS oncogene family	NM_004663	AAGAGCGATATCGAGCTATAA	SI02663206	Hs_RAB11A_7
9230	RAB11B	RAB11B, member RAS oncogene family	NM_004218	CACGGACGGACAGAAGCCCAA	SI00061145	Hs_RAB11B_1
9230	RAB11B	RAB11B, member RAS oncogene family	NM_004218	CCGCATCACCTCCGCGTACTA	SI02655296	Hs_RAB11B_5
9230	RAB11B	RAB11B, member RAS oncogene family	NM_004218	CCGCATCGTGTCACAGAAACA	SI02662695	Hs_RAB11B_6
26056	RAB11FIP5	RAB11 family interacting protein 5 (class I)	NM_015470	CAGGGACAAGATGAAGGGCAA	SI00697214	Hs_RAB11FIP5_2
26056	RAB11FIP5	RAB11 family interacting protein 5 (class I)	NM_015470	AAGGCTCTTTATAAAGAGCTT	SI00697221	Hs_RAB11FIP5_3
26056	RAB11FIP5	RAB11 family interacting protein 5 (class I)	NM_015470	CACCATCCAGTTCACGCGCAA	SI03246782	Hs_RAB11FIP5_5
5861	RAB1A	RAB1A, member RAS oncogene family	NM_004161	GTCCAGCATGAATCCCGAATA	SI00301560	Hs_RAB1A_5
5861	RAB1A	RAB1A, member RAS oncogene family	NM_004161	CTGCAGGAAATAGATCGTTAT	SI02662163	Hs_RAB1A_8
5861	RAB1A	RAB1A, member RAS oncogene family	NM_004161	AACTATAGAGTTAGACGGGAA	SI02662716	Hs_RAB1A_9
57403	RAB22A	RAB22A, member RAS oncogene family	NM_020673	CACAGTATGTTACTTAAGTAA	SI00127351	Hs_RAB22A_3
57403	RAB22A	RAB22A, member RAS oncogene family	NM_020673	CAGGTTTAATTTGATGGTCTA	SI02662184	Hs_RAB22A_5
57403	RAB22A	RAB22A, member RAS oncogene family	NM_020673	AAGGCCTATCAGCCAATTAAA	SI02662737	Hs_RAB22A_6
83871	RAB34	RAB34, member RAS oncogene family	NM_031934	CCGCGTAATCGTAGGAACTAT	SI00141428	Hs_RAB34_1
83871	RAB34	RAB34, member RAS oncogene family	NM_031934	CCGGGCCGCTCTGTAATGGTA	SI00141442	Hs_RAB34_3
83871	RAB34	RAB34, member RAS oncogene family	NM_031934	ATGCATTGCATCAACCTACTA	SI00141449	Hs_RAB34_4
5867	RAB4A	RAB4A, member RAS oncogene family	NM_004578	AATGCAGGAACTGGCAAATCT	SI00301581	Hs_RAB4A_5
5867	RAB4A	RAB4A, member RAS oncogene family	NM_004578	CACCGTTAGATGTGTATGTAA	SI02662226	Hs_RAB4A_7
5867	RAB4A	RAB4A, member RAS oncogene family	NM_004578	AACCTACAATGCGCTTACTAA	SI02662786	Hs_RAB4A_8
53916	RAB4B	RAB4B, member RAS oncogene family	NM_016154	CCGCACTATCCTCAACAAGAT	SI02662793	Hs_RAB4B_6
53916	RAB4B	RAB4B, member RAS oncogene family	NM_016154	AAGATTGACTCAGGCGAGCTA	SI03032547	Hs_RAB4B_7
53916	RAB4B	RAB4B, member RAS oncogene family	NM_016154	GACCTACGACTTCCTCTTCAA	SI03101721	Hs_RAB4B_8
5868	RAB5A	RAB5A, member RAS oncogene family	NM_004162	ATTCATGGAGACATCCGCTAA	SI00301588	Hs_RAB5A_5
5868	RAB5A	RAB5A, member RAS oncogene family	NM_004162	CAAGGCCGACCTAGCAAATAA	SI02632609	Hs_RAB5A_7
5868	RAB5A	RAB5A, member RAS oncogene family	NM_004162	AACCCAAACTGTATGTCTTGA	SI02655037	Hs_RAB5A_8
5869	RAB5B	RAB5B, member RAS oncogene family	NM_002868	CACACTCAATTTGATATCCAT	SI00044849	Hs_RAB5B_2
5869	RAB5B	RAB5B, member RAS oncogene family	NM_002868	CAGAATGCGACTGCTGATTTA	SI02662233	Hs_RAB5B_6
5869	RAB5B	RAB5B, member RAS oncogene family	NM_002868	TAGGTACAAGACAGCGACTTA	SI02662800	Hs_RAB5B_7
5878	RAB5C	RAB5C, member RAS oncogene family	NM_004583 NM_201434	CAGCCGATCGATCGACCTCAA	SI00065583	Hs_RAB5C_2
5878	RAB5C	RAB5C, member RAS oncogene family	NM_004583 NM_201434	CACCATGATTTCTCCATATAA	SI02663073	Hs_RAB5C_5
5878	RAB5C	RAB5C, member RAS oncogene family	NM_004583 NM_201434	CCCGACTGGAATCCACTCTAA	SI02663080	Hs_RAB5C_6
7879	RAB7A	RAB7A, member RAS oncogene family	NM_004637	TAGATCAGCATTCTACTACAA	SI00066409	Hs_RAB7_4
7879	RAB7A	RAB7A, member RAS oncogene family	NM_004637	CACGTAGGCCTTCAACACAAT	SI02662240	Hs_RAB7_5
7879	RAB7A	RAB7A, member RAS oncogene family	NM_004637	GAGGTGGAGCTGTACAACGAA	SI03104255	Hs_RAB7_7
338382	RAB7B	RAB7B, member RAS oncogene family	NM_177403	AACGAGCAGACTAAGGAGTAA	SI00160041	Hs_RAB7B_1
338382	RAB7B	RAB7B, member RAS oncogene family	NM_177403	CAGCATCCTCTCCAAGATTAT	SI00160048	Hs_RAB7B_2
338382	RAB7B	RAB7B, member RAS oncogene family	NM_177403	TCGAGGTACCAGAGCATCTTA	SI00160055	Hs_RAB7B_3
4218	RAB8A	RAB8A, member RAS oncogene family	NM_005370	CACGTTGTATATTCAGAGAGA	SI00076090	Hs_RAB8A_1
4218	RAB8A	RAB8A, member RAS oncogene family	NM_005370	ATGCTCTGTTTACATCGATAA	SI00076104	Hs_RAB8A_3
4218	RAB8A	RAB8A, member RAS oncogene family	NM_005370	AAAGATGATACTCGGGAACAA	SI00076111	Hs_RAB8A_4
51762	RAB8B	RAB8B, member RAS oncogene family	NM_016530	AACAATCACGACAGCGTACTA	SI00116480	Hs_RAB8B_1
51762	RAB8B	RAB8B, member RAS oncogene family	NM_016530	AAGAATCATTAAAGTCATTAA	SI00116487	Hs_RAB8B_2
51762	RAB8B	RAB8B, member RAS oncogene family	NM_016530	CAGCACAATCTTAGACTCATA	SI02662261	Hs_RAB8B_6
27342	RABGEF1	RAB guanine nucleotide exchange factor (GEF) 1	NM_014504	CAGAAGGTGATAAGTTACTAT	SI04178636	Hs_RABGEF1_6
27342	RABGEF1	RAB guanine nucleotide exchange factor (GEF) 1	NM_014504	AACCTCGGGACTATTCATATT	SI04273479	Hs_RABGEF1_8
27342	RABGEF1	RAB guanine nucleotide exchange factor (GEF) 1	NM_014504	AACCGGCAAACCAGCATTGAA	SI04195877	Hs_RABGEF1_7
5879	RAC1	ras-related C3 botulinum toxin substrate 1 (rho family, small GTP binding protein Rac1)	NM_006908 NM_018890 NM_198829	CAGCACGTGTTCCCGACATAA	SI03065531	Hs_RAC1_10
5879	RAC1	ras-related C3 botulinum toxin substrate 1 (rho family, small GTP binding protein Rac1)	NM_006908 NM_018890 NM_198829	ATGCATTTCCTGGAGAATATA	SI02655051	Hs_RAC1_6
5879	RAC1	ras-related C3 botulinum toxin substrate 1 (rho family, small GTP binding protein Rac1)	NM_006908 NM_018890 NM_198829	ACAAGCCTTCTTAAAGCCTTA	SI03037524	Hs_RAC1_7
5880	RAC2	ras-related C3 botulinum toxin substrate 2 (rho family, small GTP binding protein Rac2)	NM_002872	CTCAACCTGCTTAAGCAGAAA	SI00044933	Hs_RAC2_2
5880	RAC2	ras-related C3 botulinum toxin substrate 2 (rho family, small GTP binding protein Rac2)	NM_002872	AAGGAGATTGACTCGGTGAAA	SI00044940	Hs_RAC2_3
5880	RAC2	ras-related C3 botulinum toxin substrate 2 (rho family, small GTP binding protein Rac2)	NM_002872	AACTATTCAGCCAATGTGATG	SI02655058	Hs_RAC2_5
5881	RAC3	ras-related C3 botulinum toxin substrate 3 (rho family, small GTP binding protein Rac3)	NM_005052	CGCGCCCATGCAGGCCATCAA	SI00071869	Hs_RAC3_1
5881	RAC3	ras-related C3 botulinum toxin substrate 3 (rho family, small GTP binding protein Rac3)	NM_005052	CAACGTGATGGTGGACGGGAA	SI00071883	Hs_RAC3_3
5881	RAC3	ras-related C3 botulinum toxin substrate 3 (rho family, small GTP binding protein Rac3)	NM_005052	GACATGCTTGCTGATCAGCTA	SI02634310	Hs_RAC3_5
387	RHOA	ras homolog gene family, member A	NM_001664	TTCGGAATGATGAGCACACAA	SI02654211	Hs_RHOA_6
387	RHOA	ras homolog gene family, member A	NM_001664	CAAGCTAGACGTGGGAAGAAA	SI02654267	Hs_RHOA_7
387	RHOA	ras homolog gene family, member A	NM_001664	TACCTTATAGTTACTGTGTAA	SI02776907	Hs_RHOA_8
388	RHOB	ras homolog gene family, member B	NM_004040	CCCAGTGGTACTTCTACTAAA	SI00058912	Hs_RHOB_1
388	RHOB	ras homolog gene family, member B	NM_004040	CCTGCTGATCGTGTTCAGTAA	SI00058933	Hs_RHOB_4
388	RHOB	ras homolog gene family, member B	NM_004040	ACAAGGCATTCTCTAAAGCTA	SI03037531	Hs_RHOB_5
83547	RILP	Rab interacting lysosomal protein	NM_031430	ACGGCCTGAGCTCATGTAATA	SI03246481	Hs_RILP_6
83547	RILP	Rab interacting lysosomal protein	NM_031430	CAGGAGCGGAATGAACTCAAA	SI00703283	Hs_RILP_1
83547	RILP	Rab interacting lysosomal protein	NM_031430	AAGCCGCGACTCCGCAGGCTA	SI03130435	Hs_RILP_5
80196	RNF34	ring finger protein 34	NM_025126 NM_194271	CCGGCACAGGTACAAAGTGAA	SI00138166	Hs_RNF34_3
80196	RNF34	ring finger protein 34	NM_025126 NM_194271	CCACCGGTCCATTCAGATTTA	SI03074526	Hs_RNF34_5
80196	RNF34	ring finger protein 34	NM_025126 NM_194271	GAGCTTATGGATGGAGACCAA	SI03103240	Hs_RNF34_7
6093	ROCK1	Rho-associated, coiled-coil containing protein kinase 1	NM_005406	CAAGCTCGAATTACATCTTTA	SI02622102	Hs_ROCK1_10
6093	ROCK1	Rho-associated, coiled-coil containing protein kinase 1	NM_005406	TACCAGATAAATACTGTTAAA	SI04026358	Hs_ROCK1_13
6093	ROCK1	Rho-associated, coiled-coil containing protein kinase 1	NM_005406	AACGGTTAGAACAAGAGGTAA	SI02622095	Hs_ROCK1_9
56681	SAR1A	SAR1 gene homolog A (S. cerevisiae)	NM_020150	AAGCACGTCGCGTTTGGAAAA	SI00301728	Hs_SARA1_1
56681	SAR1A	SAR1 gene homolog A (S. cerevisiae)	NM_020150	CAGGACAAAGTTAACAGCTTA	SI02657725	Hs_SARA1_2
56681	SAR1A	SAR1 gene homolog A (S. cerevisiae)	NM_020150	AACAGTCATTTACGAAAGAAA	SI02657732	Hs_SARA1_3
51128	SAR1B	SAR1 gene homolog B (S. cerevisiae)	NM_001033503 NM_016103	TAGATTATTAATATTAAATCA	SI00710654	Hs_SARA2_2
51128	SAR1B	SAR1 gene homolog B (S. cerevisiae)	NM_001033503 NM_016103	AAGAAGAACTTGATTCACTAA	SI00710661	Hs_SARA2_3
51128	SAR1B	SAR1 gene homolog B (S. cerevisiae)	NM_001033503 NM_016103	TTGGTTTATATGGTCAGACAA	SI00710668	Hs_SARA2_4
8436	SDPR	serum deprivation response	NM_004657	CAGAGGATAATTAAGATACTA	SI03246789	Hs_SDPR_7
8436	SDPR	serum deprivation response	NM_004657	TGCATACGTCTGAACCCTAAA	SI04260319	Hs_SDPR_8
8436	SDPR	serum deprivation response	NM_004657	ACCACTATAAGTAACCTTACA	SI04304937	Hs_SDPR_10
6616	SNAP25	synaptosomal-associated protein, 25kDa	NM_003081 NM_130811	AAGATTAAGTTATACCAGCAA	SI02630215	Hs_SNAP25_5
6616	SNAP25	synaptosomal-associated protein, 25kDa	NM_003081 NM_130811	AAGATGCTGGGAAGTGGTTAA	SI02630229	Hs_SNAP25_7
6616	SNAP25	synaptosomal-associated protein, 25kDa	NM_003081 NM_130811	ATGGGCAATGAGATCGATACA	SI03051762	Hs_SNAP25_8
6642	SNX1	sorting nexin 1	NM_003099 NM_148955 NM_152826	CGCGGTGGTCAGTAAACATCA	SI00047775	Hs_SNX1_1
6642	SNX1	sorting nexin 1	NM_003099 NM_148955 NM_152826	CTCGGGTGACTCAATATGAAA	SI00047782	Hs_SNX1_2
6642	SNX1	sorting nexin 1	NM_003099 NM_152826	GAGGATCAATTTGATTTGACA	SI02630243	Hs_SNX1_5
29907	SNX15	sorting nexin 15	NM_013306 NM_147777	CGCGCAGTTCATCTCAAAGAA	SI00728742	Hs_SNX15_2
29907	SNX15	sorting nexin 15	NM_013306 NM_147777	AACCGCGCAGTTCATCTCAAA	SI00728749	Hs_SNX15_3
29907	SNX15	sorting nexin 15	NM_013306 NM_147777	CAGGTGTTTGGCCGGTTTGAA	SI00728756	Hs_SNX15_4
6643	SNX2	sorting nexin 2	NM_003100	AACCATCTAAATAAACCACTA	SI00728819	Hs_SNX2_1
6643	SNX2	sorting nexin 2	NM_003100	CTGGATCAGCAACTTAGGAAA	SI00728840	Hs_SNX2_4
6643	SNX2	sorting nexin 2	NM_003100	AAGTGCTGCCATGTTAGGTAA	SI03135454	Hs_SNX2_5
8724	SNX3	sorting nexin 3	NM_003795 NM_152827 NM_152828	TTCAGTATACTAACACTCATA	SI04309704	Hs_SNX3_10
8724	SNX3	sorting nexin 3	NM_003795 NM_152827 NM_152828	CACTTACGAAATCAGGGTCAA	SI04136370	Hs_SNX3_8
8724	SNX3	sorting nexin 3	NM_003795 NM_152827 NM_152828	ATCGATGTGAGCAACCCGCAA	SI03150280	Hs_SNX3_6
51429	SNX9	sorting nexin 9	NM_016224	ACAGATCTCAATGATGCAATA	SI00114499	Hs_SNX9_2
51429	SNX9	sorting nexin 9	NM_016224	TACCCAGTGTCAGATAATTAA	SI02777656	Hs_SNX9_7
51429	SNX9	sorting nexin 9	NM_016224	CCCATCATTGTTGGAGATTAT	SI02777663	Hs_SNX9_8
6654	SOS1	son of sevenless homolog 1 (Drosophila)	NM_005633	TACGGCATTATGAAATTACAA	SI00079800	Hs_SOS1_2
6654	SOS1	son of sevenless homolog 1 (Drosophila)	NM_005633	TGGGTTGAATCCATCACTAAA	SI00079807	Hs_SOS1_3
6654	SOS1	son of sevenless homolog 1 (Drosophila)	NM_005633	AAGGAGGTCCTAGGTTATAAA	SI02655121	Hs_SOS1_5
6714	SRC	v-src sarcoma (Schmidt-Ruppin A-2) viral oncogene homolog (avian)	NM_005417 NM_198291	AAGCAGTGCCTGCCTATGAAA	SI02223921	Hs_SRC_6
6714	SRC	v-src sarcoma (Schmidt-Ruppin A-2) viral oncogene homolog (avian)	NM_005417 NM_198291	TCGGCTCATTGAAGACAATGA	SI00076811	Hs_SRC_1
6714	SRC	v-src sarcoma (Schmidt-Ruppin A-2) viral oncogene homolog (avian)	NM_005417 NM_198291	CTCCATGTGCGTCCATATTTA	SI02664151	Hs_SRC_10
6780	STAU1	staufen, RNA binding protein, homolog 1 (Drosophila)	NM_001037328 NM_004602 NM_017452 NM_017453 NM_017454	CAGGCTGTAGGAGTTAGTCAA	SI00734902	Hs_STAU_2
6780	STAU1	staufen, RNA binding protein, homolog 1 (Drosophila)	NM_001037328 NM_004602 NM_017452 NM_017453 NM_017454	CTGCGTGTGGTCCGTATGGAA	SI04269335	Hs_STAU1_3
6780	STAU1	staufen, RNA binding protein, homolog 1 (Drosophila)	NM_001037328 NM_004602 NM_017452 NM_017453 NM_017454	CTCGGATGCAGTCCACCTATA	SI04231584	Hs_STAU1_2
27067	STAU2	staufen, RNA binding protein, homolog 2 (Drosophila)	NM_001164380 NM_001164381 NM_001164382 NM_001164383 NM_001164384 NM_001164385 NM_014393	CTCGACGTCGAGAATTTGTGA	SI04148354	Hs_STAU2_6
27067	STAU2	staufen, RNA binding protein, homolog 2 (Drosophila)	NM_001164380 NM_001164381 NM_001164382 NM_001164383 NM_001164384 NM_001164385 NM_014393	ACCGTCTTACAGGAGCTTAAA	SI04335072	Hs_STAU2_8
27067	STAU2	staufen, RNA binding protein, homolog 2 (Drosophila)	NM_001164380 NM_001164381 NM_001164382 NM_001164383 NM_001164384 NM_001164385 NM_014393	CTACAGGAACAGGACCTAATA	SI04135586	Hs_STAU2_5
8677	STX10	syntaxin 10	NM_003765	CTCCTCGTTCTCATCTTACTA	SI00055552	Hs_STX10_1
8677	STX10	syntaxin 10	NM_003765	CAGCAGCTGATCATGGATGAA	SI00055559	Hs_STX10_2
8677	STX10	syntaxin 10	NM_003765	CTGGAAGAGACCATCGGTATA	SI02631832	Hs_STX10_4
23673	STX12	syntaxin 12	NM_177424	AAGAATTTGATGAGCCAGCTA	SI00160111	Hs_STX12_1
23673	STX12	syntaxin 12	NM_177424	TCCCTTAGACATGTACCGGAA	SI00160125	Hs_STX12_3
23673	STX12	syntaxin 12	NM_177424	CACGTCGAAAGAGCCACTGAA	SI03061464	Hs_STX12_9
8675	STX16	syntaxin 16	NM_001001433 NM_001001434 NM_003763	CCGGATTAAGCAGAAGATGAA	SI00019593	Hs_STX16_1
8675	STX16	syntaxin 16	NM_001001433 NM_001001434 NM_003763	TCCAACGTAATTGGTCAGATA	SI02624811	Hs_STX16_6
8675	STX16	syntaxin 16	NM_001001433 NM_001001434 NM_003763	CAGGCGTTTAACCGACGCTTT	SI03070760	Hs_STX16_8
6804	STX1A	syntaxin 1A (brain)	NM_004603	ACAAAGTTCGTTCCAAGTTAA	SI00065884	Hs_STX1A_2
6804	STX1A	syntaxin 1A (brain)	NM_004603	CAGGATCGAGTACAATGTGGA	SI03069864	Hs_STX1A_7
6804	STX1A	syntaxin 1A (brain)	NM_004603	GAGGGCCGTGTCTGACACCAA	SI03104024	Hs_STX1A_8
6809	STX3	syntaxin 3	NM_004177	CAGCCTTAAATTAAGCTCTTA	SI02632644	Hs_STX3A_5
6809	STX3	syntaxin 3	NM_004177	CCCGGAAGAAATTGATAATTA	SI02632651	Hs_STX3A_6
6809	STX3	syntaxin 3	NM_004177	TCAGGGTGAGATGTTAGATAA	SI02632658	Hs_STX3A_7
6811	STX5	syntaxin 5	NM_003164 XM_001128716	CAACCGGTGGCTCATGGTCAA	SI03052966	Hs_STX5_1
6811	STX5	syntaxin 5	NM_003164 XM_001128716	CCAGGATTTCGTGAGAGCCAA	SI03075345	Hs_STX5_2
6811	STX5	syntaxin 5	NM_003164 XM_001128716	ATCAATAGCCTCAACAAACAA	SI00048615	Hs_STX5A_1
10228	STX6	syntaxin 6	NM_005819	CACCAACGAGCTGAGAAATAA	SI03056921	Hs_STX6_10
10228	STX6	syntaxin 6	NM_005819	AACCTAGTCATTAATGAGTAA	SI02636060	Hs_STX6_5
10228	STX6	syntaxin 6	NM_005819	TTGGAAGATTTCTCTCACGAA	SI03024490	Hs_STX6_9
8417	STX7	syntaxin 7	NM_003569	CAGCAGTATACTAACCAGCTT	SI00053116	Hs_STX7_1
8417	STX7	syntaxin 7	NM_003569	TTGCTGTAGATTGCCTAGTAA	SI00053123	Hs_STX7_2
8417	STX7	syntaxin 7	NM_003569	CAGAGGATGACCTCCGTCTTA	SI03064159	Hs_STX7_7
64786	TBC1D15	TBC1 domain family, member 15	NM_001146213 NM_001146214 NM_022771 NR_027449	TCAGACGTTGGTGAAGACGAA	SI04152694	Hs_TBC1D15_6
64786	TBC1D15	TBC1 domain family, member 15	NM_001146213 NM_001146214 NM_022771 NR_027449	ATGCATTAGATTCCTCTAGTA	SI05141885	Hs_TBC1D15_9
64786	TBC1D15	TBC1 domain family, member 15	NM_001146213 NM_001146214 NM_022771 NR_027449	CTGGTTGAGCATTAACTGACA	SI05146211	Hs_TBC1D15_10
7251	TSG101	tumor susceptibility gene 101	NM_006292	CAGTTTATCATTCAAGTGTAA	SI02655184	Hs_TSG101_6
7251	TSG101	tumor susceptibility gene 101	NM_006292	ACCCGTTTAGATCAAGAAGTA	SI02664522	Hs_TSG101_7
7251	TSG101	tumor susceptibility gene 101	NM_006292	CAGCTGAGGGCACTAATGCAA	SI02664529	Hs_TSG101_8
53347	UBASH3A	ubiquitin associated and SH3 domain containing, A	NM_001001895 NM_018961	CTGGGTGATTGGGATCTCACA	SI00019838	Hs_UBASH3A_1
53347	UBASH3A	ubiquitin associated and SH3 domain containing, A	NM_001001895 NM_018961	CCCGCAGACGTCATCCGGGAA	SI00019845	Hs_UBASH3A_2
53347	UBASH3A	ubiquitin associated and SH3 domain containing, A	NM_001001895 NM_018961	AACAGGTGTAATAGTCAATAA	SI00123340	Hs_UBASH3A_6
197131	UBR1	ubiquitin protein ligase E3 component n-recognin 1	NM_174916	CACGTCATATACAGCCTACAA	SI00159040	Hs_UBR1_3
197131	UBR1	ubiquitin protein ligase E3 component n-recognin 1	NM_174916	ATGCAGTAATATGTGACCTAA	SI00159047	Hs_UBR1_4
197131	UBR1	ubiquitin protein ligase E3 component n-recognin 1	NM_174916	GAGGGTCGTCGGGCTGTTAAA	SI03104094	Hs_UBR1_6
7405	UVRAG	UV radiation resistance associated gene	NM_003369	CAGCGGGCAAATGTTATCAAA	SI04148809	Hs_UVRAG_5
7405	UVRAG	UV radiation resistance associated gene	NM_003369	TTGGATTAAGAGGCTAGACGA	SI04174625	Hs_UVRAG_7
7405	UVRAG	UV radiation resistance associated gene	NM_003369	AAGGATCTATGCACTGAATGA	SI04153366	Hs_UVRAG_6
55697	VAC14	Vac14 homolog (S. cerevisiae)	NM_018052 XM_001125720	CGGGATCGTGCAGGTCCTAAA	SI00388584	Hs_FLJ10305_2
55697	VAC14	Vac14 homolog (S. cerevisiae)	NM_018052	CCGGAGGGTTGTCCTCTGACA	SI04956252	Hs_VAC14_4
55697	VAC14	Vac14 homolog (S. cerevisiae)	NM_018052 XM_001125720	ATCGGATGAGGTGATCCTGAA	SI00388591	Hs_FLJ10305_3
6845	VAMP7	vesicle-associated membrane protein 7	NM_001145149 NM_001185183 NM_005638 NR_033714 NR_033715	TAGGGCAATCGTGTCGCTAAT	SI04212453	Hs_SYBL1_7
6845	VAMP7	vesicle-associated membrane protein 7	NM_001145149 NM_001185183 NM_005638 NR_033714 NR_033715	TCCAGACTACTTACGGTTCAA	SI04143335	Hs_SYBL1_6
6845	VAMP7	vesicle-associated membrane protein 7	NM_001145149 NM_001185183 NM_005638 NR_033714 NR_033715	CGCCGCTAGTCTTATGAGCTA	SI04336073	Hs_SYBL1_8
8673	VAMP8	vesicle-associated membrane protein 8 (endobrevin)	NM_003761	CCGACTAGGCGAATTCACTTA	SI02652993	Hs_VAMP8_2
8673	VAMP8	vesicle-associated membrane protein 8 (endobrevin)	NM_003761	TGGAGGGAGTTAAGAATATTA	SI02656773	Hs_VAMP8_5
8673	VAMP8	vesicle-associated membrane protein 8 (endobrevin)	NM_003761	CTGGTGCCTTCTCTTAAGTAA	SI02656766	Hs_VAMP8_4
57617	VPS18	vacuolar protein sorting 18 homolog (S. cerevisiae)	NM_020857	TCCGCCCATTGTACGTGCTAA	SI04269468	Hs_VPS18_6
57617	VPS18	vacuolar protein sorting 18 homolog (S. cerevisiae)	NM_020857	CCGGGTGCATTACGACCTCAA	SI00760501	Hs_VPS18_3
57617	VPS18	vacuolar protein sorting 18 homolog (S. cerevisiae)	NM_020857	TTCGATCTGGCCAAAGAGTAT	SI04211284	Hs_VPS18_5
27072	VPS41	vacuolar protein sorting 41 homolog (S. cerevisiae)	NM_014396 NM_080631	TGGCTCATTCTTTATATAGTA	SI00105658	Hs_VPS41_3
27072	VPS41	vacuolar protein sorting 41 homolog (S. cerevisiae)	NM_014396 NM_080631	TTGGACAGCTTAAGGCTATTA	SI03024539	Hs_VPS41_5
27072	VPS41	vacuolar protein sorting 41 homolog (S. cerevisiae)	NM_014396 NM_080631	ATGCTGAATATGATCGACCAA	SI00105665	Hs_VPS41_4
27183	VPS4A	vacuolar protein sorting 4 homolog A (S. cerevisiae)	NM_013245	AAGGATTATTTACGAAGCAAA	SI00760767	Hs_VPS4A_1
27183	VPS4A	vacuolar protein sorting 4 homolog A (S. cerevisiae)	NM_013245	ACCCAGGAGATGAAATGACAA	SI00760788	Hs_VPS4A_4
27183	VPS4A	vacuolar protein sorting 4 homolog A (S. cerevisiae)	NM_013245	CTCAAAGACCGAGTGACATAA	SI03198531	Hs_VPS4A_5
23355	VPS8	vacuolar protein sorting 8 homolog (S. cerevisiae)	NM_001009921 NM_015303	CTGGACATATTGAAACGGTCA	SI04217710	Hs_VPS8_2
23355	VPS8	vacuolar protein sorting 8 homolog (S. cerevisiae)	NM_001009921 NM_015303	CAAGTTGATACTCCTCCAACA	SI04363205	Hs_VPS8_4
23355	VPS8	vacuolar protein sorting 8 homolog (S. cerevisiae)	NM_001009921 NM_015303	CAGCAGTACAAGAGACGCCAA	SI04189374	Hs_VPS8_1
8936	WASF1	WAS protein family, member 1	NM_001024934 NM_001024935 NM_001024936 NM_003931	TTGCTTGCCTATAGGAGTTAA	SI00057946	Hs_WASF1_4
8936	WASF1	WAS protein family, member 1	NM_001024934 NM_001024935 NM_001024936 NM_003931	TACGTGGATCATATGGATGGA	SI03110051	Hs_WASF1_6
8936	WASF1	WAS protein family, member 1	NM_001024934 NM_001024935 NM_001024936 NM_003931	CAAGAACGTGTGGACCGTTTA	SI00057939	Hs_WASF1_3
8976	WASL	Wiskott-Aldrich syndrome-like	NM_003941	AACCTTAATGTAATTTACTTA	SI02757692	Hs_WASL_7
8976	WASL	Wiskott-Aldrich syndrome-like	NM_003941	ATGCTACATATGAATGTTGAA	SI00058135	Hs_WASL_3
8976	WASL	Wiskott-Aldrich syndrome-like	NM_003941	CAGATACGACAGGGTATCCAA	SI02664263	Hs_WASL_6
64145	ZFYVE20	zinc finger, FYVE domain containing 20	NM_022340	ATGGAGAAAGTTGACCAGAAA	SI00767718	Hs_ZFYVE20_2
64145	ZFYVE20	zinc finger, FYVE domain containing 20	NM_022340	CAGATCGATAACATCAAGGCA	SI04168738	Hs_ZFYVE20_7
64145	ZFYVE20	zinc finger, FYVE domain containing 20	NM_022340	ACGTATGTACCTGCGGTTATA	SI04186112	Hs_ZFYVE20_8
cell death control	cell death control	cell death control	cell death control	cell death control	SI04381048	AllStars Hs Cell Death Control siRNA
negative control	negative control	negative control	negative control	negative control	SI03650318	AllStars Negative Control siRNA
