# Supplementary material for: Vaccinia Virus Infection Requires Maturation of Macropinosomes
Source: Traffic. 2015 May 6;16(8):814–31. doi: 10.1111/tra.12290 (PMC4973667; doi:10.1111/tra.12290)
Supplement: Supplementary file 8 — Table S2: VACV MV trafficking hits. The thirty‐three cell factors whose depletion caused at least a 40% decrease in MV infection are listed. For each siRNA used, the Entrez Gene Id (column A), NCBI gene symbol (column B), average relative infection (column H) and average number of nuclei (column J) are displayed. [file TRA-16-814-s008.xlsx]

## Sheet: VACV MV Hits
Entrez Gene Id	NCBI gene symbol	Gene Description	mRNA Accessions	siRNA Target Sequence	Product Id	Product Name	average relative infection (normalized to average 3xAllstarNeg controls in each plate)	STDEV (of three biological replicas)	average number of nuclei	SDEV nuclei(of three biological replicas)
207	AKT1	v-akt murine thymoma viral oncogene homolog 1	NM_001014431 NM_001014432 NM_005163	CACCATGAGCGACGTGGCTAT	SI02758406	Hs_AKT1_11	38.1575	3.22626	698	80.5729
207	AKT1	v-akt murine thymoma viral oncogene homolog 1	NM_001014431 NM_001014432 NM_005163	AACCAGGACCATGAGAAGCTT	SI00299152	Hs_AKT1_6	107.97	24.2275	736	115.191
207	AKT1	v-akt murine thymoma viral oncogene homolog 1	NM_001014431 NM_001014432 NM_005163	AAGTACTCTTTCCAGACCCAC	SI00299159	Hs_AKT1_7	53.2172	9.41408	713	25.7099
10094	ARPC3	actin related protein 2/3 complex, subunit 3, 21kDa	NM_005719	CAGCATTAAAGCTGGCGCTTA	SI03170608	Hs_ARPC3_6	49.8934	9.11292	419.333	75.0355
10094	ARPC3	actin related protein 2/3 complex, subunit 3, 21kDa	NM_005719	TACGCTGGGAATCACTAATTT	SI03225635	Hs_ARPC3_7	38.8113	15.4385	965.333	99.42
10094	ARPC3	actin related protein 2/3 complex, subunit 3, 21kDa	NM_005719	TTCGACCCTCAGAATGATAAA	SI04320869	Hs_ARPC3_8	50.5774	4.99364	765	49.1223
274	BIN1	bridging integrator 1	NM_004305 NM_139343 NM_139344 NM_139345 NM_139346 NM_139347 NM_139348 NM_139349 NM_139350 NM_139351	ATGGCAGAGATGGGCAGTAAA	SI00312228	Hs_BIN1_2	54.0263	2.02416	644	163.698
274	BIN1	bridging integrator 1	NM_004305 NM_139343 NM_139344 NM_139345 NM_139346 NM_139347 NM_139348 NM_139349 NM_139350 NM_139351	CCGGCGGAATTCACCAGTGTT	SI03190964	Hs_BIN1_5	71.0758	6.36177	482.667	34.9619
274	BIN1	bridging integrator 1	NM_004305 NM_139343 NM_139344 NM_139345 NM_139346 NM_139347 NM_139348 NM_139349 NM_139350 NM_139351	CTGGTCGGCCTGGAGAAGCAA	SI04327554	Hs_BIN1_6	42.7883	8.12492	355.333	21.3854
79443	FYCO1	FYVE and coiled-coil domain containing 1	NM_024513	AAGCCACGTCATATAACTCAA	SI00422961	Hs_FYCO1_4	40.9584	1.67309	654.333	74.8688
79443	FYCO1	FYVE and coiled-coil domain containing 1	NM_024513	ATGCGGCTGAACAGGATACTA	SI03152625	Hs_FYCO1_5	52.0454	3.23779	411.667	56.5361
79443	FYCO1	FYVE and coiled-coil domain containing 1	NM_024513	AAGGTCGAGGAGGTCAACAGA	SI04288095	Hs_FYCO1_7	56.1039	14.5706	404	52.0481
2934	GSN	gelsolin	NM_000177 NM_001127662 NM_001127663 NM_001127664 NM_001127665 NM_001127666 NM_001127667 NM_198252	TGGGTTGGAAAGGATTCTCAA	SI00003787	Hs_GSN_3	20.9516	2.58312	754	200.517
2934	GSN	gelsolin	NM_000177 NM_001127662 NM_001127663 NM_001127664 NM_001127665 NM_001127666 NM_001127667 NM_198252	CTACATCATTCTGTACAACTA	SI00003794	Hs_GSN_4	58.3954	5.65046	470.333	52.7289
2934	GSN	gelsolin	NM_000177 NM_001127662 NM_001127663 NM_001127664 NM_001127665 NM_001127666 NM_001127667 NM_198252	AACGATGCCTTTGTTCTGAAA	SI02664039	Hs_GSN_5	58.8635	12.8927	300.667	69.2411
55869	HDAC8	histone deacetylase 8	NM_001166418 NM_001166419 NM_001166420 NM_001166422 NM_001166448 NM_018486	ACCCTACTTATTTGTGCCATA	SI05348833	Hs_HDAC8_11	61.5385	8.36773	851.667	84.6542
55869	HDAC8	histone deacetylase 8	NM_001166418 NM_001166419 NM_001166420 NM_001166422 NM_001166448 NM_018486	ATCGATCCTAATTGACAGCTA	SI05348840	Hs_HDAC8_12	60.2112	7.90531	309	57.4195
55869	HDAC8	histone deacetylase 8	NM_001166418 NM_001166419 NM_001166448 NM_018486	AGGGACGGTACTACAGTGTAA	SI00122066	Hs_HDAC8_2	46.4242	16.3635	594.667	74.7819
55283	MCOLN3	mucolipin 3	NM_018298	TCAGTTAATCTTCGCAGTAAA	SI00121303	Hs_MCOLN3_1	59.9903	13.9798	371	63.5059
55283	MCOLN3	mucolipin 3	NM_018298	ATGACTTTACTCTGACTATAA	SI00121317	Hs_MCOLN3_3	54.1745	6.90052	792.667	62.1396
55283	MCOLN3	mucolipin 3	NM_018298	TCCGTTGGGAATCATGCTTAT	SI03115693	Hs_MCOLN3_5	40.3081	8.85881	527.667	127.735
8440	NCK2	NCK adaptor protein 2	NM_001004720 NM_001004722 NM_003581	TCGGCTTGTTTGAATCTCACA	SI02624979	Hs_NCK2_7	40.9177	8.19936	159.333	57.0731
8440	NCK2	NCK adaptor protein 2	NM_001004720 NM_001004722 NM_003581	TAGCCGTTTGTTGACACTAAT	SI02624986	Hs_NCK2_8	38.5436	4.07116	531	106.127
8440	NCK2	NCK adaptor protein 2	NM_001004720 NM_001004722 NM_003581	GACACTAATACAGATGATTAA	SI02624993	Hs_NCK2_9	102.97	9.06518	927.333	50.4017
114876	OSBPL1A	oxysterol binding protein-like 1A	NM_018030 NM_080597 NM_133268	AACAAGTGTTATAATGAAATA	SI00675388	Hs_OSBPL1A_4	51.8226	10.555	629	88.8313
114876	OSBPL1A	oxysterol binding protein-like 1A	NM_018030 NM_080597 NM_133268	CCCTGCCACGTTTGACGCTTA	SI03187065	Hs_OSBPL1A_5	61.7713	10.8257	801.667	93.9273
114876	OSBPL1A	oxysterol binding protein-like 1A	NM_018030 NM_080597 NM_133268	TCAGGGTGTTTGGCTAATCTA	SI04366572	Hs_OSBPL1A_7	51.4494	9.87365	551.667	36.0879
30849	PIK3R4	phosphoinositide-3-kinase, regulatory subunit 4	NM_014602	TAGAGGCAGAAGATTACTTAA	SI00107184	Hs_PIK3R4_1	30.9772	10.4441	600.667	91.4349
30849	PIK3R4	phosphoinositide-3-kinase, regulatory subunit 4	NM_014602	AAGCAGAATTCTAGATCAGAA	SI02224537	Hs_PIK3R4_5	63.5745	1.004	552	26
30849	PIK3R4	phosphoinositide-3-kinase, regulatory subunit 4	NM_014602	CAAGCAATGCGTGGACTTTAA	SI02660399	Hs_PIK3R4_8	46.8489	15.3725	267	60.0083
5297	PI4KA	phosphatidylinositol 4-kinase, catalytic, alpha	NM_002650 NM_058004 XM_001721947	CCAAGGCTGGATCAACACATA	SI04950155	Hs_PIK4CA_1	50.8575	16.6434	487	91.7006
5297	PI4KA	phosphatidylinositol 4-kinase, catalytic, alpha	NM_002650 NM_058004 XM_001721947	TCCGGACGCCATCCTCTTCTA	SI02758560	Hs_PIK4CA_10	72.3632	5.68823	557.667	30.0888
5297	PI4KA	phosphatidylinositol 4-kinase, catalytic, alpha	NM_002650 NM_058004 XM_001721947	CAAGAAATCAGGCATGTCTAA	SI02777383	Hs_PIK4CA_11	49.3235	21.097	326.667	64.4541
5298	PI4KB	phosphatidylinositol 4-kinase, catalytic, beta	NM_002651	CCGAGAGTATTGATAATTCAT	SI00041062	Hs_PIK4CB_1	38.9247	22.4304	726	24.5561
5298	PI4KB	phosphatidylinositol 4-kinase, catalytic, beta	NM_002651	TCGGCTGATAGTGGCATGATT	SI00605850	Hs_PIK4CB_5	43.0302	3.88393	253	38.5097
5298	PI4KB	phosphatidylinositol 4-kinase, catalytic, beta	NM_002651	TGGCGACATGTTCAACTACTA	SI02665376	Hs_PIK4CB_7	55.6058	4.17511	593	74.7262
8395	PIP5K1B	phosphatidylinositol-4-phosphate 5-kinase, type I, beta	NM_001031687 NM_003558	CAGGCCTACACTCTATTCAAA	SI00052955	Hs_PIP5K1B_2	98.8418	11.9098	648	74.2226
8395	PIP5K1B	phosphatidylinositol-4-phosphate 5-kinase, type I, beta	NM_003558	TACACTCTATTCAAACAGCAA	SI02660273	Hs_PIP5K1B_5	29.5196	8.97307	142.333	53.966
8395	PIP5K1B	phosphatidylinositol-4-phosphate 5-kinase, type I, beta	NM_001031687 NM_003558	AAGGGTTACCTTCCAGTTCAA	SI03571155	Hs_PIP5K1B_7	36.99	14.2461	249	74.3236
23396	PIP5K1C	phosphatidylinositol-4-phosphate 5-kinase, type I, gamma	NM_012398	CGGCAAGACCTATTTATAATA	SI00099953	Hs_PIP5K1C_2	81.3403	6.1127	917.667	167.527
23396	PIP5K1C	phosphatidylinositol-4-phosphate 5-kinase, type I, gamma	NM_012398	CCGCGTCGTGGTCATGAACAA	SI02224376	Hs_PIP5K1C_5	47.9499	11.7078	167	82.5409
23396	PIP5K1C	phosphatidylinositol-4-phosphate 5-kinase, type I, gamma	NM_012398	CGCGCCCGCCACCGACATCTA	SI02758966	Hs_PIP5K1C_6	47.5897	5.8152	380.333	83.6082
200576	PIKFYVE	phosphoinositide kinase, FYVE finger containing	NM_001002881 NM_001178000 NM_015040 NM_152671	CAGAGATGAGTATGCGCTGTA	SI03063928	Hs_PIP5K3_13	68.91	15.2033	664.667	30.8275
200576	PIKFYVE	phosphoinositide kinase, FYVE finger containing	NM_001002881 NM_001178000 NM_015040 NM_152671	CAACGTGAACTTCCATATCAA	SI00155134	Hs_PIP5K3_3	50.401	9.69711	760.333	124.444
200576	PIKFYVE	phosphoinositide kinase, FYVE finger containing	NM_001002881 NM_001178000 NM_015040 NM_152671	ATCCTGGTTTAAAGACATAAA	SI00155141	Hs_PIP5K3_4	39.4379	16.2002	608.667	44.0038
5578	PRKCA	protein kinase C, alpha	NM_002737	AACCATCCGCTCCACACTAAA	SI00301308	Hs_PRKCA_5	40.4778	3.43615	88	38.9358
5578	PRKCA	protein kinase C, alpha	NM_002737	CGCAGTGGAATGAGTCCTTTA	SI00605927	Hs_PRKCA_6	29.557	13.0403	40	15.7162
5578	PRKCA	protein kinase C, alpha	NM_002737	TACAAGTTGCTTAACCAAGAA	SI00605934	Hs_PRKCA_7	64.4385	21.6373	686	216.037
5747	PTK2	PTK2 protein tyrosine kinase 2	NM_005607 NM_153831	CCGGTCGAATGATAAGGTGTA	SI02622130	Hs_PTK2_10	32.9754	13.0152	406.667	89.3663
5747	PTK2	PTK2 protein tyrosine kinase 2	NM_005607 NM_153831	CACCTGGGTACTGGTATGGAA	SI00287791	Hs_PTK2_5	47.4901	9.28805	542.667	65.8964
5747	PTK2	PTK2 protein tyrosine kinase 2	NM_005607 NM_153831	AATCACACACCAAATTCGAGT	SI00301532	Hs_PTK2_9	45.6936	2.7369	339	82.6136
284119	PTRF	polymerase I and transcript release factor	NM_012232	CTCCAAGACCGCGGTCTACAA	SI04178496	Hs_PTRF_6	50.5753	12.5281	510.667	96.1579
284119	PTRF	polymerase I and transcript release factor	NM_012232	CCCGCCGAGCGGCGCGAGAAA	SI04190221	Hs_PTRF_7	50.263	14.5602	404.333	64.7019
284119	PTRF	polymerase I and transcript release factor	NM_012232	CCCTACTAGAAGGACGTGAAA	SI04366628	Hs_PTRF_9	81.2481	1.30145	948.333	47.3533
83871	RAB34	RAB34, member RAS oncogene family	NM_031934	CCGCGTAATCGTAGGAACTAT	SI00141428	Hs_RAB34_1	40.9822	6.53924	230	23.516
83871	RAB34	RAB34, member RAS oncogene family	NM_031934	CCGGGCCGCTCTGTAATGGTA	SI00141442	Hs_RAB34_3	38.4541	8.13801	336.667	128.473
83871	RAB34	RAB34, member RAS oncogene family	NM_031934	ATGCATTGCATCAACCTACTA	SI00141449	Hs_RAB34_4	112.449	8.10506	256.333	69.1761
5878	RAB5C	RAB5C, member RAS oncogene family	NM_004583 NM_201434	CAGCCGATCGATCGACCTCAA	SI00065583	Hs_RAB5C_2	100.376	22.4804	329.667	127.692
5878	RAB5C	RAB5C, member RAS oncogene family	NM_004583 NM_201434	CACCATGATTTCTCCATATAA	SI02663073	Hs_RAB5C_5	29.8454	8.67671	220.333	64.8408
5878	RAB5C	RAB5C, member RAS oncogene family	NM_004583 NM_201434	CCCGACTGGAATCCACTCTAA	SI02663080	Hs_RAB5C_6	31.3673	3.61903	385	30.315
7879	RAB7A	RAB7A, member RAS oncogene family	NM_004637	TAGATCAGCATTCTACTACAA	SI00066409	Hs_RAB7_4	29.5752	11.2027	226	62.1932
7879	RAB7A	RAB7A, member RAS oncogene family	NM_004637	CACGTAGGCCTTCAACACAAT	SI02662240	Hs_RAB7_5	23.9744	6.03614	189.333	19.1398
7879	RAB7A	RAB7A, member RAS oncogene family	NM_004637	GAGGTGGAGCTGTACAACGAA	SI03104255	Hs_RAB7_7	36.9948	16.8724	360.667	111.294
27342	RABGEF1	RAB guanine nucleotide exchange factor (GEF) 1	NM_014504	CAGAAGGTGATAAGTTACTAT	SI04178636	Hs_RABGEF1_6	52.7268	19.3899	762	16.4621
27342	RABGEF1	RAB guanine nucleotide exchange factor (GEF) 1	NM_014504	AACCGGCAAACCAGCATTGAA	SI04195877	Hs_RABGEF1_7	18.2785	5.96053	425	38.9744
27342	RABGEF1	RAB guanine nucleotide exchange factor (GEF) 1	NM_014504	AACCTCGGGACTATTCATATT	SI04273479	Hs_RABGEF1_8	51.4992	8.115	295	46.8722
5879	RAC1	ras-related C3 botulinum toxin substrate 1 (rho family, small GTP binding protein Rac1)	NM_006908 NM_018890 NM_198829	CAGCACGTGTTCCCGACATAA	SI03065531	Hs_RAC1_10	54.9582	5.72685	449	79.8311
5879	RAC1	ras-related C3 botulinum toxin substrate 1 (rho family, small GTP binding protein Rac1)	NM_006908 NM_018890 NM_198829	ATGCATTTCCTGGAGAATATA	SI02655051	Hs_RAC1_6	43.6793	12.2621	171.333	49.4099
5879	RAC1	ras-related C3 botulinum toxin substrate 1 (rho family, small GTP binding protein Rac1)	NM_006908 NM_018890 NM_198829	ACAAGCCTTCTTAAAGCCTTA	SI03037524	Hs_RAC1_7	133.202	19.9367	266.667	163.69
5881	RAC3	ras-related C3 botulinum toxin substrate 3 (rho family, small GTP binding protein Rac3)	NM_005052	CGCGCCCATGCAGGCCATCAA	SI00071869	Hs_RAC3_1	57.5894	6.04919	392.333	82.0752
5881	RAC3	ras-related C3 botulinum toxin substrate 3 (rho family, small GTP binding protein Rac3)	NM_005052	CAACGTGATGGTGGACGGGAA	SI00071883	Hs_RAC3_3	4.65792	6.58729	77.3333	26.6333
5881	RAC3	ras-related C3 botulinum toxin substrate 3 (rho family, small GTP binding protein Rac3)	NM_005052	GACATGCTTGCTGATCAGCTA	SI02634310	Hs_RAC3_5	120.549	13.3858	1049	23.516
83547	RILP	Rab interacting lysosomal protein	NM_031430	CAGGAGCGGAATGAACTCAAA	SI00703283	Hs_RILP_1	36.1394	11.1693	471.333	192.256
83547	RILP	Rab interacting lysosomal protein	NM_031430	AAGCCGCGACTCCGCAGGCTA	SI03130435	Hs_RILP_5	55.8677	3.52891	493.667	109.254
83547	RILP	Rab interacting lysosomal protein	NM_031430	ACGGCCTGAGCTCATGTAATA	SI03246481	Hs_RILP_6	50.8935	22.0883	460	42.1426
8436	SDPR	serum deprivation response	NM_004657	ACCACTATAAGTAACCTTACA	SI04304937	Hs_SDPR_10	77.1675	18.6247	547.333	13.3167
8436	SDPR	serum deprivation response	NM_004657	CAGAGGATAATTAAGATACTA	SI03246789	Hs_SDPR_7	38.7663	8.02796	466.667	121.327
8436	SDPR	serum deprivation response	NM_004657	TGCATACGTCTGAACCCTAAA	SI04260319	Hs_SDPR_8	35.8181	8.41398	575	31.5119
8724	SNX3	sorting nexin 3	NM_003795 NM_152827 NM_152828	TTCAGTATACTAACACTCATA	SI04309704	Hs_SNX3_10	65.3163	9.45461	519.333	107.547
8724	SNX3	sorting nexin 3	NM_003795 NM_152827 NM_152828	ATCGATGTGAGCAACCCGCAA	SI03150280	Hs_SNX3_6	38.8618	5.48975	603.333	77.2615
8724	SNX3	sorting nexin 3	NM_003795 NM_152827 NM_152828	CACTTACGAAATCAGGGTCAA	SI04136370	Hs_SNX3_8	41.5508	11.8602	543.667	56.0119
8677	STX10	syntaxin 10	NM_003765	CTCCTCGTTCTCATCTTACTA	SI00055552	Hs_STX10_1	33.2807	10.7665	309.667	35.1046
8677	STX10	syntaxin 10	NM_003765	CAGCAGCTGATCATGGATGAA	SI00055559	Hs_STX10_2	50.8346	15.3917	787	144.375
8677	STX10	syntaxin 10	NM_003765	CTGGAAGAGACCATCGGTATA	SI02631832	Hs_STX10_4	115.19	20.3931	73.6667	26.3881
10228	STX6	syntaxin 6	NM_005819	CACCAACGAGCTGAGAAATAA	SI03056921	Hs_STX6_10	33.2525	8.86647	132.333	28.2902
10228	STX6	syntaxin 6	NM_005819	AACCTAGTCATTAATGAGTAA	SI02636060	Hs_STX6_5	10.1104	7.34772	110	39.7366
10228	STX6	syntaxin 6	NM_005819	TTGGAAGATTTCTCTCACGAA	SI03024490	Hs_STX6_9	116.056	2.15532	808.333	300.457
6845	VAMP7	vesicle-associated membrane protein 7	NM_001145149 NM_001185183 NM_005638 NR_033714 NR_033715	TCCAGACTACTTACGGTTCAA	SI04143335	Hs_SYBL1_6	94.5642	10.4193	492.333	49.9032
6845	VAMP7	vesicle-associated membrane protein 7	NM_001145149 NM_001185183 NM_005638 NR_033714 NR_033715	TAGGGCAATCGTGTCGCTAAT	SI04212453	Hs_SYBL1_7	37.619	7.51857	388.667	25.697
6845	VAMP7	vesicle-associated membrane protein 7	NM_001145149 NM_001185183 NM_005638 NR_033714 NR_033715	CGCCGCTAGTCTTATGAGCTA	SI04336073	Hs_SYBL1_8	52.5129	12.6145	728.667	77.5199
197131	UBR1	ubiquitin protein ligase E3 component n-recognin 1	NM_174916	CACGTCATATACAGCCTACAA	SI00159040	Hs_UBR1_3	35.909	2.18297	904	132.525
197131	UBR1	ubiquitin protein ligase E3 component n-recognin 1	NM_174916	ATGCAGTAATATGTGACCTAA	SI00159047	Hs_UBR1_4	45.7654	10.9064	715.667	196.648
197131	UBR1	ubiquitin protein ligase E3 component n-recognin 1	NM_174916	GAGGGTCGTCGGGCTGTTAAA	SI03104094	Hs_UBR1_6	65.0998	10.0966	278	36.0555
8673	VAMP8	vesicle-associated membrane protein 8 (endobrevin)	NM_003761	CCGACTAGGCGAATTCACTTA	SI02652993	Hs_VAMP8_2	64.4722	4.65218	797.667	132.213
8673	VAMP8	vesicle-associated membrane protein 8 (endobrevin)	NM_003761	CTGGTGCCTTCTCTTAAGTAA	SI02656766	Hs_VAMP8_4	22.8943	7.4432	510.667	75.8837
8673	VAMP8	vesicle-associated membrane protein 8 (endobrevin)	NM_003761	TTCAGGGACAACCCTCCATAA	SI04370842	Hs_VAMP8_7	53.5336	11.1918	553.333	106.66
57617	VPS18	vacuolar protein sorting 18 homolog (S. cerevisiae)	NM_020857	CCGGGTGCATTACGACCTCAA	SI00760501	Hs_VPS18_3	57.3136	8.99077	535.333	98.5918
57617	VPS18	vacuolar protein sorting 18 homolog (S. cerevisiae)	NM_020857	TTCGATCTGGCCAAAGAGTAT	SI04211284	Hs_VPS18_5	64.1495	10.3572	320.667	35.2751
57617	VPS18	vacuolar protein sorting 18 homolog (S. cerevisiae)	NM_020857	TCCGCCCATTGTACGTGCTAA	SI04269468	Hs_VPS18_6	24.0308	4.38781	533	38.1182
cell death control	cell death control	cell death control	cell death control	cell death control	SI04381048	AllStars Hs Cell Death Control siRNA	2.5	1.6	14	10.3923
negative control	negative control	negative control	negative control	negative control	SI03650318	AllStars Negative Control siRNA	100	8.4	973	56.6657
