# Supplementary material for: Vaccinia Virus Infection Requires Maturation of Macropinosomes
Source: Traffic. 2015 May 6;16(8):814–31. doi: 10.1111/tra.12290 (PMC4973667; doi:10.1111/tra.12290)
Supplement: Supplementary file 9 — Table S3: Trafficking hits required for EV infection. Listed are the 10 MV hits (see Table S2) whose depletion resulted in a 40% or greater decrease in EV infection. For each siRNA, the Entrez gene Id (column A), NCBI gene symbol (column B), average relative infection (column H) and average number of nuclei (column J) are displayed. [file TRA-16-814-s009.xlsx]

## Sheet: VACV EV screen
Entrez Gene Id	NCBI gene symbol	Gene Description	mRNA Accessions	siRNA Target Sequence	Product Id	Product Name	average relative infection (normalized to average 3xAllstarNeg controls in each plate)	STDEV (of three biological replicas)	average number of nuclei	SDEV nuclei(of three biological replicas)
5879	RAC1	ras-related C3 botulinum toxin substrate 1 (rho family, small GTP binding protein Rac1)	NM_006908 NM_018890 NM_198829	CAGCACGTGTTCCCGACATAA	SI03065531	Hs_RAC1_10	28.5765	9.1	596.667	65.9571
5879	RAC1	ras-related C3 botulinum toxin substrate 1 (rho family, small GTP binding protein Rac1)	NM_006908 NM_018890 NM_198829	ATGCATTTCCTGGAGAATATA	SI02655051	Hs_RAC1_6	41.1129	18.4	69.6667	17.2434
5879	RAC1	ras-related C3 botulinum toxin substrate 1 (rho family, small GTP binding protein Rac1)	NM_006908 NM_018890 NM_198829	ACAAGCCTTCTTAAAGCCTTA	SI03037524	Hs_RAC1_7	49.0799	11	965.667	60.6658
5878	RAB5C	RAB5C, member RAS oncogene family	NM_004583 NM_201434	CAGCCGATCGATCGACCTCAA	SI00065583	Hs_RAB5C_2	89.4803	6.5	262.667	86.6333
5878	RAB5C	RAB5C, member RAS oncogene family	NM_004583 NM_201434	CACCATGATTTCTCCATATAA	SI02663073	Hs_RAB5C_5	37.4389	17.2	940	82.2922
5878	RAB5C	RAB5C, member RAS oncogene family	NM_004583 NM_201434	CCCGACTGGAATCCACTCTAA	SI02663080	Hs_RAB5C_6	47.741	16.3	906	85.4927
7879	RAB7A	RAB7A, member RAS oncogene family	NM_004637	TAGATCAGCATTCTACTACAA	SI00066409	Hs_RAB7_4	4.34904	21	119	21.6564
7879	RAB7A	RAB7A, member RAS oncogene family	NM_004637	CACGTAGGCCTTCAACACAAT	SI02662240	Hs_RAB7_5	19.4214	17	334.333	20.5264
7879	RAB7A	RAB7A, member RAS oncogene family	NM_004637	GAGGTGGAGCTGTACAACGAA	SI03104255	Hs_RAB7_7	87.1206	7	536.333	53.6781
83871	RAB34	RAB34, member RAS oncogene family	NM_031934	CCGCGTAATCGTAGGAACTAT	SI00141428	Hs_RAB34_1	6.42518	12.1	523.667	36.5011
83871	RAB34	RAB34, member RAS oncogene family	NM_031934	CCGGGCCGCTCTGTAATGGTA	SI00141442	Hs_RAB34_3	20.254	12.4	362.667	22.2785
83871	RAB34	RAB34, member RAS oncogene family	NM_031934	ATGCATTGCATCAACCTACTA	SI00141449	Hs_RAB34_4	99.23	18.5	1788.67	101.673
8395	PIP5K1B	phosphatidylinositol-4-phosphate 5-kinase, type I, beta	NM_001031687 NM_003558	CAGGCCTACACTCTATTCAAA	SI00052955	Hs_PIP5K1B_2	17.5969	20.5	459.333	40.2161
8395	PIP5K1B	phosphatidylinositol-4-phosphate 5-kinase, type I, beta	NM_003558	TACACTCTATTCAAACAGCAA	SI02660273	Hs_PIP5K1B_5	21.6734	6.5	321.333	141.867
8395	PIP5K1B	phosphatidylinositol-4-phosphate 5-kinase, type I, beta	NM_001031687 NM_003558	AAGGGTTACCTTCCAGTTCAA	SI03571155	Hs_PIP5K1B_7	41.7676	19	705.333	88.8219
23396	PIP5K1C	phosphatidylinositol-4-phosphate 5-kinase, type I, gamma	NM_012398	CGGCAAGACCTATTTATAATA	SI00099953	Hs_PIP5K1C_2	112.288	4.4	227.333	24.0069
23396	PIP5K1C	phosphatidylinositol-4-phosphate 5-kinase, type I, gamma	NM_012398	CCGCGTCGTGGTCATGAACAA	SI02224376	Hs_PIP5K1C_5	104.712	10.2	710.667	45.0037
23396	PIP5K1C	phosphatidylinositol-4-phosphate 5-kinase, type I, gamma	NM_012398	CGCGCCCGCCACCGACATCTA	SI02758966	Hs_PIP5K1C_6	41.0441	8.2	1592	117.222
83547	RILP	Rab interacting lysosomal protein	NM_031430	CAGGAGCGGAATGAACTCAAA	SI00703283	Hs_RILP_1	37.248	17.5	374	21.0713
83547	RILP	Rab interacting lysosomal protein	NM_031430	AAGCCGCGACTCCGCAGGCTA	SI03130435	Hs_RILP_5	16.3636	23.5	333	16.8226
83547	RILP	Rab interacting lysosomal protein	NM_031430	ACGGCCTGAGCTCATGTAATA	SI03246481	Hs_RILP_6	63.611	18	661.667	177.79
79443	FYCO1	FYVE and coiled-coil domain containing 1	NM_024513	AAGCCACGTCATATAACTCAA	SI00422961	Hs_FYCO1_4	32.1436	10.1	923.333	131.941
79443	FYCO1	FYVE and coiled-coil domain containing 1	NM_024513	ATGCGGCTGAACAGGATACTA	SI03152625	Hs_FYCO1_5	20.8005	7.3	779.667	61.7117
79443	FYCO1	FYVE and coiled-coil domain containing 1	NM_024513	AAGGTCGAGGAGGTCAACAGA	SI04288095	Hs_FYCO1_7	42.2166	17.1	1086.33	159.889
8724	SNX3	sorting nexin 3	NM_003795 NM_152827 NM_152828	TTCAGTATACTAACACTCATA	SI04309704	Hs_SNX3_10	41.1979	9.2	387	23.3024
8724	SNX3	sorting nexin 3	NM_003795 NM_152827 NM_152828	ATCGATGTGAGCAACCCGCAA	SI03150280	Hs_SNX3_6	16.6579	9.4	661.333	58.9604
8724	SNX3	sorting nexin 3	NM_003795 NM_152827 NM_152828	CACTTACGAAATCAGGGTCAA	SI04136370	Hs_SNX3_8	28.1891	13	626.333	33.6056
27183	VPS4A	vacuolar protein sorting 4 homolog A (S. cerevisiae)	NM_013245	AAGGATTATTTACGAAGCAAA	SI00760767	Hs_VPS4A_1	91.4428	5	991	147.713
27183	VPS4A	vacuolar protein sorting 4 homolog A (S. cerevisiae)	NM_013245	ACCCAGGAGATGAAATGACAA	SI00760788	Hs_VPS4A_4	107.125	6.1	273.333	400.861
27183	VPS4A	vacuolar protein sorting 4 homolog A (S. cerevisiae)	NM_013245	CTCAAAGACCGAGTGACATAA	SI03198531	Hs_VPS4A_5	33.2468	11.4	326.667	92.5545
57617	VPS18	vacuolar protein sorting 18 homolog (S. cerevisiae)	NM_020857	CCGGGTGCATTACGACCTCAA	SI00760501	Hs_VPS18_3	31.4874	11	508.667	52.5769
57617	VPS18	vacuolar protein sorting 18 homolog (S. cerevisiae)	NM_020857	TTCGATCTGGCCAAAGAGTAT	SI04211284	Hs_VPS18_5	116.883	15.3	1057	121.342
57617	VPS18	vacuolar protein sorting 18 homolog (S. cerevisiae)	NM_020857	TCCGCCCATTGTACGTGCTAA	SI04269468	Hs_VPS18_6	46.5427	21.1	1739	68.8259
1213	CLTC	clathrin, heavy chain (Hc)	NM_004859	TAATCCAATTCGAAGACCAAT	SI00299880	Hs_CLTC_10	85.5553	21	751.667	98.8956
cell death control	cell death control	cell death control	cell death control	cell death control	SI04381048	AllStars Hs Cell Death Control siRNA	7.1	2.8	3	1.73205
negative control	negative control	negative control	negative control	negative control	SI03650318	AllStars Negative Control siRNA	100	5.4	1391.33	63.4376
